# Supplementary material for: THLANet: A deep learning framework for predicting TCR-pHLA binding in immunotherapy applications
Source: PLoS Comput Biol. 2025 Sep 12;21(9):e1013050. doi: 10.1371/journal.pcbi.1013050 (PMC12449017; doi:10.1371/journal.pcbi.1013050)
Supplement: S1 Table — (XLSX) [file pcbi.1013050.s007.xlsx]

## Sheet: Sheet1
Table S5. Software and Hardware Environment
Category	Item	Description
Software Environment	Programming Language	Python 3.10
	Computing Framework	CUDA 12.4
	Performance Evaluation and Visualization Tools	scikit-learn v.1.3.0
		umap-learn v.0.5.5
		logomaker v.0.8
		PyMOL v.2.5.8
	Deep Learning Framework	PyTorch 2.7.1
Hardware Environment	CPU	Intel(R) Xeon(R) Gold 6248R @ 3.00 GHz, 256 GB RAM
	GPU	2 × NVIDIA A100-PCIE-40GB
