# Supplementary material for: THLANet: A deep learning framework for predicting TCR-pHLA binding in immunotherapy applications
Source: PLoS Comput Biol. 2025 Sep 12;21(9):e1013050. doi: 10.1371/journal.pcbi.1013050 (PMC12449017; doi:10.1371/journal.pcbi.1013050)
Supplement: S2 Table — (XLSX) [file pcbi.1013050.s008.xlsx]

## Sheet: Sheet1
Table S6. Model parameter configuration
File	Parameter Category	Parameter Name	Value/Description
THLAnet	Model Parameters	kernel sizes	[1, 2, 1]
		hidden_dims	[1024, 512, 256]
		dropout_rate	0.3
		Input Shape	[batch_size, 80, 1000]
		Output Shape	[batch_size, 2]
	Training Parameters	batch_size	128
		lr	5×10⁻⁴
		classification_threshold	0.05
		Optimizer	Adam
		train_split	0.8
		val_split	0.1
		Test Set Proportion	0.1
Transformer EncoderLayer	Model Parameters	num_layers	3
		d_model	21
		nhead	3
		dim_feedforward	2048
		dropout	0.1
		batch_size	Default 32
ESM embedding	Model Parameters	Model Architecture	ESM-2 t33, 650M parameters, UR50D pretrained
		Output Shape	[num_samples, 80, 1280]
ESM2 pretrain	Model Parameters	Model Architecture	ESM-2 650M, 33 layers
		Freeze Strategy	Freeze all parameters, unfreeze first 25 layers
	Training Parameters	num_train_epochs	2
		per_device_train_batch_size	2
		learning_rate	1e-05
		save_steps	500
		Optimizer	AdamW
