# Supplementary material for: THLANet: A deep learning framework for predicting TCR-pHLA binding in immunotherapy applications
Source: PLoS Comput Biol. 2025 Sep 12;21(9):e1013050. doi: 10.1371/journal.pcbi.1013050 (PMC12449017; doi:10.1371/journal.pcbi.1013050)
Supplement: S3 Table — (XLSX) [file pcbi.1013050.s009.xlsx]

## Sheet: Sheet1
Table S3. The ROC-AUC and PR-AUC results of THLAnet and baseline models
	THLAnet		THLAnet-10X		pMTNet		PanPep		TARB-BERT
	ROC-AUC	PR-AUC	ROC-AUC	PR-AUC	ROC-AUC	PR-AUC	ROC-AUC	PR-AUC	ROC-AUC	PR-AUC
Fig.3a			0.8906(0.0021)	0.8595(0.0078)	0.8756(0.0374)	0.7873(0.0178)	0.8385(0.0343)	0.7259(0.0190)	0.8686(0.0132)	0.8405(0.0157)
Fig.3b	0.8810(0.0057)	0.8503(0.0046)			0.8747(0.0138)	0.8069(0.0160)	0.8656(0.0045)	0.7915(0.0109)	0.8672(0.0108)	0.8385(0.0119)
Fig.3c	0.7862(0.0198)	0.7137(0.0157)	0.8375(0.0286)	0.7236(0.0137)	0.6250(0.0443)	0.3990(0.0410)	0.5600(0.0647)	0.3460(0.0927)	0.6272(0.0312)	0.5625(0.0387)
Fig.3d	0.6798(0.0267)	0.6785(0.0387)	0.7169(0.0248)	0.7066(0.0304)	0.5510(0.0567)	0.5004(0.0314)	0.6161(0.0494)	0.5511(0.0462)	0.5687(0.0818)	0.4807(0.0524)
Fig.4a			0.6873(0.0355)	0.4107(0.0337)	0.6056(0.0488)	0.3262(0.0587)	0.5987(0.0623)	0.2848(0.0777)	0.6077(0.0383)	0.3669(0.0416)
Fig.4b			0.7320(0.0169)	0.6062(0.0333)	0.6527(0.0379)	0.4943(0.0288)	0.6184(0.0493)	0.4521(0.0479)	0.6785(0.0355)	0.5252(0.0408)
