# Supplementary material for: THLANet: A deep learning framework for predicting TCR-pHLA binding in immunotherapy applications
Source: PLoS Comput Biol. 2025 Sep 12;21(9):e1013050. doi: 10.1371/journal.pcbi.1013050 (PMC12449017; doi:10.1371/journal.pcbi.1013050)
Supplement: S4 Table — (XLSX) [file pcbi.1013050.s010.xlsx]

## Sheet: Sheet1
Table S4. The dataset used for the comparative models in this manuscript
Application scenarios	Method	Database
Prediction of pHLA-TCR interaction	pMTnet	NIH GEO: GSE173165
	PanPep	IEDB、VDJdb、McPAS、PIRD
	TARB-BERT	IEDB
	THLAnet	IEDB、VDJdb、10X Genomics
