# Supplementary material for: THLANet: A deep learning framework for predicting TCR-pHLA binding in immunotherapy applications
Source: PLoS Comput Biol. 2025 Sep 12;21(9):e1013050. doi: 10.1371/journal.pcbi.1013050 (PMC12449017; doi:10.1371/journal.pcbi.1013050)
Supplement: S5 Table — (XLSX) [file pcbi.1013050.s011.xlsx]

## Sheet: Sheet1
Table S1. The information of peptides with their known binding TCRβ(CDR1、CDR2、CDR3) sequences
Database	Peptide-TCR( CDR1、CDR2、CDR3) binding pairs	Unique CDR1	Unique CDR2
IEDB	547	28	33
