# Supplementary material for: THLANet: A deep learning framework for predicting TCR-pHLA binding in immunotherapy applications
Source: PLoS Comput Biol. 2025 Sep 12;21(9):e1013050. doi: 10.1371/journal.pcbi.1013050 (PMC12449017; doi:10.1371/journal.pcbi.1013050)
Supplement: S7 Table — (XLSX) [file pcbi.1013050.s013.xlsx]

## Sheet: Sheet1
Table S3. The information of peptides with known binding TCR(α+β) sequences
Database	Peptide-TCR(α+β) binding pairs	Unique peptides	Unique TCRα chains
IEDB	317	163	112
