# Supplementary material for: THLANet: A deep learning framework for predicting TCR-pHLA binding in immunotherapy applications
Source: PLoS Comput Biol. 2025 Sep 12;21(9):e1013050. doi: 10.1371/journal.pcbi.1013050 (PMC12449017; doi:10.1371/journal.pcbi.1013050)
Supplement: S1 Data — (XLSX) [file pcbi.1013050.s014.xlsx]

## Sheet: S2_Data
barcode	antigen_source	Antigen	HLA	CDR3	umis	label
GTACTCCAGTCGTTTG-1	CANCER-BLC4	WLSLKTLLSL	A*02:01	CASSDTYNEQFF	123	1
CGGAGTCAGCCGTCGT-2	CANCER-BLC2	ALSPVPPVV	A*02:01	CASSDTYNEQFF	102	1
AGAGCTTAGCTTATCG-1	CANCER-LMP2A	CLGGLLTMV	A*02:01	CASSDTYNEQFF	99	1
ACACCGGAGCCGATTT-4	CANCER-BMI	TLQDIVYKL	A*02:01	CASSDTYNEQFF	98	1
CGAGCACTCAGAGCTT-4	CANCER-BLC2	ALSPVPPVV	A*02:01	CASSDTYNEQFF	96	1
GCGCAACTCTGCGTAA-2	CANCER-BCLX	YLNDHLEPWI	A*02:01	CASSDTYNEQFF	95	1
GCGCAACTCTGCGTAA-2	CANCER-CAMEL	APRGVRMAV	B*07:02	CASSDTYNEQFF	95	1
GCGCAACTCTGCGTAA-2	CMV-PP65	NLVPMVATV	A*02:01	CASSDTYNEQFF	95	1
GCGCAACTCTGCGTAA-2	CTRL	AAKGRGAAL	B*08:01	CASSDTYNEQFF	95	1
CCTCTGAAGGTGTTAA-1	CANCER-LMP2A	CLGGLLTMV	A*02:01	CASSDTYNEQFF	93	1
AGGCCGTGTGCTGTAT-4	CANCER-BLC2	ALSPVPPVV	A*02:01	CASSDTYNEQFF	91	1
AGGCCGTGTGCTGTAT-4	CMV-PP65	NLVPMVATV	A*02:01	CASSDTYNEQFF	91	1
CTAACTTAGTGATCGG-4	CANCER-BLC2	ALSPVPPVV	A*02:01	CASSDTYNEQFF	90	1
GATTCAGGTTCTCATT-1	CANCER-CEACAM	LPVSPRLQL	B*07:02	CASSDTYNEQFF	89	1
ACCTTTACAGGGTTAG-2	CANCER-LMP2A	CLGGLLTMV	A*02:01	CASSDTYNEQFF	89	1
GGATTACCATGACGGA-1	CANCER-BLC2	ALSPVPPVV	A*02:01	CASSDTYNEQFF	87	1
GGATTACCATGACGGA-1	CMV-PP65	NLVPMVATV	A*02:01	CASSDTYNEQFF	87	1
AAACGGGCAGCCTTGG-2	CMV-PP65	NLVPMVATV	A*02:01	CASSDTYNEQFF	87	1
GATCGCGCAAGTAATG-4	CMV-PP65	NLVPMVATV	A*02:01	CASSDTYNEQFF	87	1
TACCTTATCCTCGCAT-4	CMV-PP65	NLVPMVATV	A*02:01	CASSDTYNEQFF	87	1
AACTCCCTCATTCACT-3	CMV-PP65	NLVPMVATV	A*02:01	CASSDTYNEQFF	86	1
TGATTTCCATGCAATC-2	CTRL	AAKGRGAAL	B*08:01	CASSDTYNEQFF	86	1
TCAGGTAGTGGGTATG-1	CANCER-BLC2	ALSPVPPVV	A*02:01	CASSDTYNEQFF	85	1
CGTGAGCCAGCATACT-2	CANCER-P2X5A	TPNQRQNVC	B*07:02	CASSDTYNEQFF	85	1
TAGCCGGCATCTGGTA-2	CMV-PP65	NLVPMVATV	A*02:01	CASSDTYNEQFF	85	1
AAGTCTGAGTGGAGTC-4	CANCER-BLC2	ALSPVPPVV	A*02:01	CASSDTYNEQFF	83	1
CATTCGCGTGGTAACG-1	CANCER-CEACAM	LPVSPRLQL	B*07:02	CASSDTYNEQFF	83	1
ATCTGCCTCTCTAAGG-4	CANCER-CEACAM	LPVSPRLQL	B*07:02	CASSDTYNEQFF	83	1
CATTCGCGTGGTAACG-1	CANCER-LMP2A	CLGGLLTMV	A*02:01	CASSDTYNEQFF	83	1
CGGAGCTAGTAGGCCA-2	CMV-PP65	NLVPMVATV	A*02:01	CASSDTYNEQFF	83	1
CGCGTTTGTGATAAGT-4	CANCER-LMP2A	CLGGLLTMV	A*02:01	CASSDTYNEQFF	81	1
GATTCAGCATGCAATC-4	CANCER-LMP2A	CLGGLLTMV	A*02:01	CASSDTYNEQFF	81	1
CGAATGTGTGCGAAAC-4	CANCER-BLC5	YLNRHLHTWI	A*02:01	CASSDTYNEQFF	80	1
TCTATTGCATTGGGCC-4	CMV-PP65	NLVPMVATV	A*02:01	CASSDTYNEQFF	80	1
CTGTGCTTCGTGGTCG-1	CANCER-BLC2	ALSPVPPVV	A*02:01	CASSDTYNEQFF	79	1
CGTGAGCCACCATGTA-4	CANCER-LMP2A	CLGGLLTMV	A*02:01	CASSDTYNEQFF	79	1
AGCTTGACAGTCAGAG-3	CMV-PP65	NLVPMVATV	A*02:01	CASSDTYNEQFF	79	1
GTATTCTTCAGTTGAC-4	CMV-PP65	NLVPMVATV	A*02:01	CASSDTYNEQFF	79	1
TAGCCGGAGCACGCCT-3	CANCER-BCLX	YLNDHLEPWI	A*02:01	CASSDTYNEQFF	78	1
ACAGCCGTCTCGATGA-4	CANCER-BLC2	ALSPVPPVV	A*02:01	CASSDTYNEQFF	78	1
GTAGTCAAGGCAATTA-3	CANCER-BMI	TLQDIVYKL	A*02:01	CASSDTYNEQFF	78	1
TAGCCGGAGCACGCCT-3	CANCER-BMI	TLQDIVYKL	A*02:01	CASSDTYNEQFF	78	1
TAGCCGGAGCACGCCT-3	CANCER-CAMEL	APRGVRMAV	B*07:02	CASSDTYNEQFF	78	1
TAGCCGGAGCACGCCT-3	CANCER-CEACAM	LPVSPRLQL	B*07:02	CASSDTYNEQFF	78	1
TAGCCGGAGCACGCCT-3	CANCER-LMP2A	CLGGLLTMV	A*02:01	CASSDTYNEQFF	78	1
TAGCCGGAGCACGCCT-3	CANCER-WT1	RMFPNAPYL	A*02:01	CASSDTYNEQFF	78	1
CCATGTCGTGTTTGTG-1	CMV-PP65	NLVPMVATV	A*02:01	CASSDTYNEQFF	78	1
TAGCCGGAGCACGCCT-3	CMV-PP65	NLVPMVATV	A*02:01	CASSDTYNEQFF	78	1
CTAACTTGTACGCTGC-4	CMV-PP65	NLVPMVATV	A*02:01	CASSDTYNEQFF	78	1
TAGCCGGAGCACGCCT-3	CTRL	AAKGRGAAL	B*08:01	CASSDTYNEQFF	78	1
GATCGTACACCCATTC-3	CMV-PP65	NLVPMVATV	A*02:01	CASSDTYNEQFF	77	1
GTGTGCGCACATCTTT-2	CANCER-BLC5	YLNRHLHTWI	A*02:01	CASSDTYNEQFF	76	1
AAAGCAATCTGTCTAT-3	CMV-PP65	NLVPMVATV	A*02:01	CASSDTYNEQFF	76	1
GTACTCCAGTTACGGG-3	CMV-PP65	NLVPMVATV	A*02:01	CASSDTYNEQFF	75	1
TCATTACCAGTAACGG-4	CANCER-WT1	RMFPNAPYL	A*02:01	CASSDTYNEQFF	74	1
CGTCACTAGGCAATTA-3	CMV-PP65	NLVPMVATV	A*02:01	CASSDTYNEQFF	74	1
TAAGTGCAGCTGTCTA-2	CTRL	AAKGRGAAL	B*08:01	CASSDTYNEQFF	74	1
TCTCTAAGTGGACGAT-1	CANCER-BLC2	ALSPVPPVV	A*02:01	CASSDTYNEQFF	73	1
GACAGAGGTCCCTACT-4	CANCER-CEACAM	LPVSPRLQL	B*07:02	CASSDTYNEQFF	73	1
ATCACGATCTCTTATG-3	CANCER-LMP2A	CLGGLLTMV	A*02:01	CASSDTYNEQFF	73	1
TTTGCGCAGTTAAGTG-4	CANCER-LMP2A	CLGGLLTMV	A*02:01	CASSDTYNEQFF	73	1
GACAGAGGTCCCTACT-4	CMV-PP65	NLVPMVATV	A*02:01	CASSDTYNEQFF	73	1
AATCGGTTCTCGATGA-4	CANCER-WT1	RMFPNAPYL	A*02:01	CASSDTYNEQFF	72	1
AGCCTAACAGTGGGAT-4	CTRL	AAKGRGAAL	B*08:01	CASSDTYNEQFF	72	1
CGGCTAGTCCTGTAGA-4	CTRL	AAKGRGAAL	B*08:01	CASSDTYNEQFF	72	1
GTTCATTGTGATAAGT-4	CANCER-BCLX	YLNDHLEPWI	A*02:01	CASSDTYNEQFF	71	1
CTAGAGTGTCACAAGG-2	CANCER-LMP2A	CLGGLLTMV	A*02:01	CASSDTYNEQFF	71	1
CTAGAGTGTCACAAGG-2	CMV-PP65	NLVPMVATV	A*02:01	CASSDTYNEQFF	71	1
GTAGTCATCCACGTGG-2	CMV-PP65	NLVPMVATV	A*02:01	CASSDTYNEQFF	71	1
ATCGAGTGTTCAGTAC-1	CANCER-LMP2A	CLGGLLTMV	A*02:01	CASSDTYNEQFF	70	1
GCATGATCATGGGAAC-1	CANCER-LMP2A	CLGGLLTMV	A*02:01	CASSDTYNEQFF	70	1
TGAGCATCATATGGTC-1	CMV-PP65	NLVPMVATV	A*02:01	CASSDTYNEQFF	70	1
TGCGCAGTCTTCGAGA-3	CMV-PP65	NLVPMVATV	A*02:01	CASSDTYNEQFF	70	1
AACACGTCATAGAAAC-2	CANCER-BLC2	ALSPVPPVV	A*02:01	CASSDTYNEQFF	69	1
GCTCCTACACAGACTT-1	CANCER-BMI	TLQDIVYKL	A*02:01	CASSDTYNEQFF	69	1
GCGAGAAAGCAGACTG-1	CANCER-CAMEL	APRGVRMAV	B*07:02	CASSDTYNEQFF	69	1
AACACGTCATAGAAAC-2	CANCER-CEACAM	LPVSPRLQL	B*07:02	CASSDTYNEQFF	69	1
GGAGCAACAGCTGTAT-2	CMV-PP65	NLVPMVATV	A*02:01	CASSDTYNEQFF	69	1
TGGTTAGGTGCGAAAC-2	CMV-PP65	NLVPMVATV	A*02:01	CASSDTYNEQFF	69	1
GCAGTTAAGGCCCTCA-4	CTRL	AAKGRGAAL	B*08:01	CASSDTYNEQFF	69	1
CACAGGCGTACGCTGC-3	CANCER-BLC2	ALSPVPPVV	A*02:01	CASSDTYNEQFF	68	1
GCGACCAGTCAGAAGC-4	CANCER-BLC4	WLSLKTLLSL	A*02:01	CASSDTYNEQFF	68	1
CGTTGGGGTGAGTGAC-2	CANCER-BLC5	YLNRHLHTWI	A*02:01	CASSDTYNEQFF	68	1
CAGTCCTAGACAGACC-4	CANCER-WT1	RMFPNAPYL	A*02:01	CASSDTYNEQFF	68	1
TCTATTGGTCTAGCGC-2	CMV-PP65	NLVPMVATV	A*02:01	CASSDTYNEQFF	68	1
ACCCACTCACAGTCGC-1	CANCER-BLC2	ALSPVPPVV	A*02:01	CASSDTYNEQFF	67	1
CATCCACCAGCCAATT-4	CANCER-BLC2	ALSPVPPVV	A*02:01	CASSDTYNEQFF	67	1
ACGGAGAGTACCGTAT-4	CANCER-BLC5	YLNRHLHTWI	A*02:01	CASSDTYNEQFF	67	1
GGACAAGCATTCCTCG-4	CANCER-WT1	RMFPNAPYL	A*02:01	CASSDTYNEQFF	67	1
GTTTCTATCAGGTTCA-1	CMV-PP65	NLVPMVATV	A*02:01	CASSDTYNEQFF	67	1
GTATCTTCATCGGTTA-3	CANCER-BCLX	YLNDHLEPWI	A*02:01	CASSDTYNEQFF	66	1
GGCCGATCACAAGTAA-2	CANCER-LMP2A	CLGGLLTMV	A*02:01	CASSDTYNEQFF	66	1
CGGTTAACATGCCCGA-3	CANCER-LMP2A	CLGGLLTMV	A*02:01	CASSDTYNEQFF	66	1
GATCAGTTCCTAGGGC-3	CANCER-LMP2A	CLGGLLTMV	A*02:01	CASSDTYNEQFF	66	1
GTACTTTCACGACTCG-3	CANCER-WT1	RMFPNAPYL	A*02:01	CASSDTYNEQFF	66	1
GAGGTGATCGTAGGAG-2	CMV-PP65	NLVPMVATV	A*02:01	CASSDTYNEQFF	66	1
TCTCATATCTTTACGT-4	CMV-PP65	NLVPMVATV	A*02:01	CASSDTYNEQFF	66	1
GTATCTTTCTGGCGAC-2	CTRL	AAKGRGAAL	B*08:01	CASSDTYNEQFF	66	1
AGGGAGTAGCCCTAAT-3	CANCER-LMP2A	CLGGLLTMV	A*02:01	CASSDTYNEQFF	65	1
CACAGTATCGACCAGC-3	CANCER-LMP2A	CLGGLLTMV	A*02:01	CASSDTYNEQFF	65	1
AAACCTGCACATGACT-1	CMV-PP65	NLVPMVATV	A*02:01	CASSDTYNEQFF	65	1
AGCCTAATCTACTATC-1	CMV-PP65	NLVPMVATV	A*02:01	CASSDTYNEQFF	65	1
TGACGGCAGTGACATA-1	CMV-PP65	NLVPMVATV	A*02:01	CASSDTYNEQFF	65	1
ACATCAGTCTTGTATC-3	CMV-PP65	NLVPMVATV	A*02:01	CASSDTYNEQFF	65	1
TTCCCAGGTTCACGGC-3	CANCER-BCR-ABL	GVRGRVEEI	A*02:01	CASSDTYNEQFF	64	1
TACACGATCACTTACT-1	CANCER-BLC2	ALSPVPPVV	A*02:01	CASSDTYNEQFF	64	1
ACTGATGTCACCTCGT-4	CANCER-BLC2	ALSPVPPVV	A*02:01	CASSDTYNEQFF	64	1
GTGGGTCAGATCTGCT-2	CANCER-CAMEL	APRGVRMAV	B*07:02	CASSDTYNEQFF	64	1
GCTGCAGAGAGTACAT-2	CANCER-CEACAM	LPVSPRLQL	B*07:02	CASSDTYNEQFF	64	1
GATCTAGCATTAGCCA-3	CANCER-CEACAM	LPVSPRLQL	B*07:02	CASSDTYNEQFF	64	1
CACCTTGGTCAAACTC-2	CANCER-LMP2A	CLGGLLTMV	A*02:01	CASSDTYNEQFF	64	1
GCTTGAACATACGCTA-3	CANCER-LMP2A	CLGGLLTMV	A*02:01	CASSDTYNEQFF	64	1
GAGTCCGAGGAATGGA-4	CANCER-LMP2A	CLGGLLTMV	A*02:01	CASSDTYNEQFF	64	1
GCACATAAGGGCACTA-2	CANCER-WT1	RMFPNAPYL	A*02:01	CASSDTYNEQFF	64	1
TTGGCAACACCAGTTA-3	CANCER-WT1	RMFPNAPYL	A*02:01	CASSDTYNEQFF	64	1
AGTGTCACACAGCCCA-1	CMV-PP65	NLVPMVATV	A*02:01	CASSDTYNEQFF	64	1
CGTAGGCAGGGAGTAA-3	CMV-PP65	NLVPMVATV	A*02:01	CASSDTYNEQFF	64	1
GCGCAGTGTTAAAGAC-3	CMV-PP65	NLVPMVATV	A*02:01	CASSDTYNEQFF	64	1
TGGCTGGTCTGATTCT-3	CMV-PP65	NLVPMVATV	A*02:01	CASSDTYNEQFF	64	1
CGTCCATTCAACACGT-1	CANCER-BCLX	YLNDHLEPWI	A*02:01	CASSDTYNEQFF	63	1
CTGTTTATCACGAAGG-4	CANCER-BCR-ABL	GVRGRVEEI	A*02:01	CASSDTYNEQFF	63	1
AGGGATGTCTCGTTTA-1	CANCER-BLC2	ALSPVPPVV	A*02:01	CASSDTYNEQFF	63	1
GACTGCGTCCCTCAGT-1	CANCER-BLC2	ALSPVPPVV	A*02:01	CASSDTYNEQFF	63	1
TGCGCAGGTGTTGGGA-4	CANCER-BMI	TLQDIVYKL	A*02:01	CASSDTYNEQFF	63	1
CGCTTCAGTACGCTGC-1	CMV-PP65	NLVPMVATV	A*02:01	CASSDTYNEQFF	63	1
AAAGATGAGCAGGTCA-4	CMV-PP65	NLVPMVATV	A*02:01	CASSDTYNEQFF	63	1
TGCGCAGGTGTTGGGA-4	CMV-PP65	NLVPMVATV	A*02:01	CASSDTYNEQFF	63	1
AAGTCTGAGAAGGGTA-1	CANCER-BCLX	YLNDHLEPWI	A*02:01	CASSDTYNEQFF	62	1
TGAGCCGTCCGCATCT-4	CANCER-BCLX	YLNDHLEPWI	A*02:01	CASSDTYNEQFF	62	1
CCGTACTTCAGGTAAA-3	CANCER-BCR-ABL	GVRGRVEEI	A*02:01	CASSDTYNEQFF	62	1
TTATGCTCAAGAGGCT-1	CANCER-BLC2	ALSPVPPVV	A*02:01	CASSDTYNEQFF	62	1
GACTGCGAGGCAGGTT-2	CANCER-BLC2	ALSPVPPVV	A*02:01	CASSDTYNEQFF	62	1
GCAAACTAGAGGGATA-3	CANCER-BLC2	ALSPVPPVV	A*02:01	CASSDTYNEQFF	62	1
GACGCGTTCTGACCTC-1	CANCER-BMI	TLQDIVYKL	A*02:01	CASSDTYNEQFF	62	1
CATATGGTCTGTGCAA-4	CANCER-CAMEL	APRGVRMAV	B*07:02	CASSDTYNEQFF	62	1
GCAGCCAGTGTAAGTA-3	CANCER-LMP2A	CLGGLLTMV	A*02:01	CASSDTYNEQFF	62	1
AAAGTAGGTCTAGCGC-4	CANCER-LMP2A	CLGGLLTMV	A*02:01	CASSDTYNEQFF	62	1
AAGTCTGAGAAGGGTA-1	CANCER-WT1	RMFPNAPYL	A*02:01	CASSDTYNEQFF	62	1
AGCTTGATCAAAGTAG-2	CANCER-WT1	RMFPNAPYL	A*02:01	CASSDTYNEQFF	62	1
AAGTCTGAGAAGGGTA-1	CMV-PP65	NLVPMVATV	A*02:01	CASSDTYNEQFF	62	1
TGTCCCAAGGCGTACA-4	CMV-PP65	NLVPMVATV	A*02:01	CASSDTYNEQFF	62	1
AAGTCTGAGAAGGGTA-1	CTRL	AAKGRGAAL	B*08:01	CASSDTYNEQFF	62	1
TTTGTCACAATGGAAT-1	CANCER-BMI	TLQDIVYKL	A*02:01	CASSDTYNEQFF	61	1
GGACAGAGTTCGAATC-3	CANCER-LMP2A	CLGGLLTMV	A*02:01	CASSDTYNEQFF	61	1
AACTGGTAGGTGTGGT-2	CMV-PP65	NLVPMVATV	A*02:01	CASSDTYNEQFF	61	1
TAAACCGTCTCACATT-4	CANCER-BCLX	YLNDHLEPWI	A*02:01	CASSDTYNEQFF	60	1
GTGCTTCCAGATGGGT-2	CANCER-BLC2	ALSPVPPVV	A*02:01	CASSDTYNEQFF	60	1
ATCCACCTCCAGGGCT-3	CANCER-CAMEL	APRGVRMAV	B*07:02	CASSDTYNEQFF	60	1
CCCAATCCAGCTGTTA-2	CANCER-LMP2A	CLGGLLTMV	A*02:01	CASSDTYNEQFF	60	1
ACGGGCTGTTCAGGCC-1	CMV-PP65	NLVPMVATV	A*02:01	CASSDTYNEQFF	60	1
CGTTAGATCGAATGCT-1	CMV-PP65	NLVPMVATV	A*02:01	CASSDTYNEQFF	60	1
GCATGATCAACAACCT-1	CMV-PP65	NLVPMVATV	A*02:01	CASSDTYNEQFF	60	1
AGGGATGTCGGAAACG-2	CMV-PP65	NLVPMVATV	A*02:01	CASSDTYNEQFF	60	1
ATCCACCTCCAGGGCT-3	CMV-PP65	NLVPMVATV	A*02:01	CASSDTYNEQFF	60	1
AGTAGTCAGTGTACCT-4	CMV-PP65	NLVPMVATV	A*02:01	CASSDTYNEQFF	60	1
CTACATTCATACAGCT-4	CMV-PP65	NLVPMVATV	A*02:01	CASSDTYNEQFF	60	1
TGACAACAGACTAGAT-3	CTRL	AAKGRGAAL	B*08:01	CASSDTYNEQFF	60	1
AAAGTAGCACGGCTAC-3	CANCER-BLC5	YLNRHLHTWI	A*02:01	CASSDTYNEQFF	59	1
AAAGTAGCACGGCTAC-3	CANCER-LMP2A	CLGGLLTMV	A*02:01	CASSDTYNEQFF	59	1
CGACTTCCAAAGAATC-4	CANCER-LMP2A	CLGGLLTMV	A*02:01	CASSDTYNEQFF	59	1
TACAGTGCATGATCCA-3	CANCER-WT1	RMFPNAPYL	A*02:01	CASSDTYNEQFF	59	1
TGCCCATCAACTGGCC-2	CMV-PP65	NLVPMVATV	A*02:01	CASSDTYNEQFF	59	1
TTGCGTCAGGTCGGAT-2	CMV-PP65	NLVPMVATV	A*02:01	CASSDTYNEQFF	59	1
GTCACGGAGTTAAGTG-3	CMV-PP65	NLVPMVATV	A*02:01	CASSDTYNEQFF	59	1
ATCCACCAGGATGTAT-4	CMV-PP65	NLVPMVATV	A*02:01	CASSDTYNEQFF	59	1
GGAGCAAGTCTCCATC-2	CTRL	AAKGRGAAL	B*08:01	CASSDTYNEQFF	59	1
TGCCCATCAACTGGCC-2	CTRL	AAKGRGAAL	B*08:01	CASSDTYNEQFF	59	1
CGTCTACAGTGGCACA-3	CANCER-BCLX	YLNDHLEPWI	A*02:01	CASSDTYNEQFF	58	1
CGTCTACAGTGGCACA-3	CANCER-BCR-ABL	GVRGRVEEI	A*02:01	CASSDTYNEQFF	58	1
CAGCCGACACGGACAA-4	CANCER-BLC2	ALSPVPPVV	A*02:01	CASSDTYNEQFF	58	1
CCAGCGAAGCTGAACG-4	CANCER-BLC2	ALSPVPPVV	A*02:01	CASSDTYNEQFF	58	1
CGTCTACAGTGGCACA-3	CANCER-BLC4	WLSLKTLLSL	A*02:01	CASSDTYNEQFF	58	1
CGTCTACAGTGGCACA-3	CANCER-BLC5	YLNRHLHTWI	A*02:01	CASSDTYNEQFF	58	1
CGTCTACAGTGGCACA-3	CANCER-BMI	TLQDIVYKL	A*02:01	CASSDTYNEQFF	58	1
ACGAGGAGTCCAAGTT-3	CANCER-CAMEL	APRGVRMAV	B*07:02	CASSDTYNEQFF	58	1
CGTCTACAGTGGCACA-3	CANCER-CAMEL	APRGVRMAV	B*07:02	CASSDTYNEQFF	58	1
CGTCTACAGTGGCACA-3	CANCER-CEACAM	LPVSPRLQL	B*07:02	CASSDTYNEQFF	58	1
CGTCTACAGTGGCACA-3	CANCER-LMP2A	CLGGLLTMV	A*02:01	CASSDTYNEQFF	58	1
GACTGCGGTCCTAGCG-4	CANCER-LMP2A	CLGGLLTMV	A*02:01	CASSDTYNEQFF	58	1
CGTCTACAGTGGCACA-3	CANCER-WT1	RMFPNAPYL	A*02:01	CASSDTYNEQFF	58	1
CTAGAGTAGAGTAATC-1	CMV-PP65	NLVPMVATV	A*02:01	CASSDTYNEQFF	58	1
TGTGTTTCACCGCTAG-1	CMV-PP65	NLVPMVATV	A*02:01	CASSDTYNEQFF	58	1
TCAGCAAGTAGCCTAT-2	CMV-PP65	NLVPMVATV	A*02:01	CASSDTYNEQFF	58	1
AGACGTTAGCCCAACC-3	CMV-PP65	NLVPMVATV	A*02:01	CASSDTYNEQFF	58	1
CGGAGTCCAATAGCGG-3	CMV-PP65	NLVPMVATV	A*02:01	CASSDTYNEQFF	58	1
CGTCTACAGTGGCACA-3	CMV-PP65	NLVPMVATV	A*02:01	CASSDTYNEQFF	58	1
GAAATGACAGCTGGCT-3	CMV-PP65	NLVPMVATV	A*02:01	CASSDTYNEQFF	58	1
CGTCTACAGTGGCACA-3	CTRL	AAKGRGAAL	B*08:01	CASSDTYNEQFF	58	1
GACTGCGCACGGTTTA-1	CANCER-BCLX	YLNDHLEPWI	A*02:01	CASSDTYNEQFF	57	1
TCGTAGATCGCCAGCA-3	CANCER-BLC4	WLSLKTLLSL	A*02:01	CASSDTYNEQFF	57	1
TTGTAGGAGAACAACT-3	CANCER-CEACAM	LPVSPRLQL	B*07:02	CASSDTYNEQFF	57	1
ACTGATGGTTGAGGTG-4	CANCER-CEACAM	LPVSPRLQL	B*07:02	CASSDTYNEQFF	57	1
CCACGGATCCTTTACA-2	CANCER-LMP2A	CLGGLLTMV	A*02:01	CASSDTYNEQFF	57	1
GGGCACTCAAACAACA-3	CANCER-LMP2A	CLGGLLTMV	A*02:01	CASSDTYNEQFF	57	1
CGTGTCTAGTCTTGCA-2	CANCER-WT1	RMFPNAPYL	A*02:01	CASSDTYNEQFF	57	1
TGTTCCGTCTCCAACC-1	CMV-PP65	NLVPMVATV	A*02:01	CASSDTYNEQFF	57	1
CTCCTAGCAAGTCTGT-2	CMV-PP65	NLVPMVATV	A*02:01	CASSDTYNEQFF	57	1
GGGCACTCAAACAACA-3	CMV-PP65	NLVPMVATV	A*02:01	CASSDTYNEQFF	57	1
TTGTAGGAGAACAACT-3	CMV-PP65	NLVPMVATV	A*02:01	CASSDTYNEQFF	57	1
TCTTTCCGTTAGAACA-4	CMV-PP65	NLVPMVATV	A*02:01	CASSDTYNEQFF	57	1
GGCTCGAAGGACAGAA-3	CTRL	AAKGRGAAL	B*08:01	CASSDTYNEQFF	57	1
GGGCACTCAAACAACA-3	CTRL	AAKGRGAAL	B*08:01	CASSDTYNEQFF	57	1
TCGTAGATCGCCAGCA-3	CTRL	AAKGRGAAL	B*08:01	CASSDTYNEQFF	57	1
TTGTAGGAGAACAACT-3	CTRL	AAKGRGAAL	B*08:01	CASSDTYNEQFF	57	1
CGGACGTAGATGTAAC-1	CANCER-BCLX	YLNDHLEPWI	A*02:01	CASSDTYNEQFF	56	1
ACCAGTATCGCCAAAT-3	CANCER-BCLX	YLNDHLEPWI	A*02:01	CASSDTYNEQFF	56	1
GGGTCTGCATCGGAAG-1	CANCER-BLC2	ALSPVPPVV	A*02:01	CASSDTYNEQFF	56	1
CATCGAAAGATCCCGC-2	CANCER-BLC2	ALSPVPPVV	A*02:01	CASSDTYNEQFF	56	1
ACCAGTATCGCCAAAT-3	CANCER-BLC2	ALSPVPPVV	A*02:01	CASSDTYNEQFF	56	1
TGGCGCACATGCCCGA-4	CANCER-BLC2	ALSPVPPVV	A*02:01	CASSDTYNEQFF	56	1
TCACAAGGTCGGGTCT-1	CANCER-BLC5	YLNRHLHTWI	A*02:01	CASSDTYNEQFF	56	1
ACCAGTATCGCCAAAT-3	CANCER-BLC5	YLNRHLHTWI	A*02:01	CASSDTYNEQFF	56	1
CCTAGCTTCCGTTGTC-3	CANCER-BLC5	YLNRHLHTWI	A*02:01	CASSDTYNEQFF	56	1
ACCAGTATCGCCAAAT-3	CANCER-BMI	TLQDIVYKL	A*02:01	CASSDTYNEQFF	56	1
CCTAGCTTCCGTTGTC-3	CANCER-BMI	TLQDIVYKL	A*02:01	CASSDTYNEQFF	56	1
ACCAGTATCGCCAAAT-3	CANCER-CAMEL	APRGVRMAV	B*07:02	CASSDTYNEQFF	56	1
ACCAGTATCGCCAAAT-3	CANCER-CEACAM	LPVSPRLQL	B*07:02	CASSDTYNEQFF	56	1
GGGTCTGCATCGGAAG-1	CANCER-LMP2A	CLGGLLTMV	A*02:01	CASSDTYNEQFF	56	1
ACCAGTATCGCCAAAT-3	CANCER-LMP2A	CLGGLLTMV	A*02:01	CASSDTYNEQFF	56	1
TAGACCATCTAGCACA-3	CANCER-LMP2A	CLGGLLTMV	A*02:01	CASSDTYNEQFF	56	1
TCACAAGGTCGGGTCT-1	CANCER-WT1	RMFPNAPYL	A*02:01	CASSDTYNEQFF	56	1
ACCAGTATCGCCAAAT-3	CANCER-WT1	RMFPNAPYL	A*02:01	CASSDTYNEQFF	56	1
CCCATACGTCGCGTGT-1	CMV-PP65	NLVPMVATV	A*02:01	CASSDTYNEQFF	56	1
CGTTGGGGTCACACGC-1	CMV-PP65	NLVPMVATV	A*02:01	CASSDTYNEQFF	56	1
GGAAAGCCAGGATCGA-1	CMV-PP65	NLVPMVATV	A*02:01	CASSDTYNEQFF	56	1
TCACAAGGTCGGGTCT-1	CMV-PP65	NLVPMVATV	A*02:01	CASSDTYNEQFF	56	1
TCGCGTTGTTATCGGT-1	CMV-PP65	NLVPMVATV	A*02:01	CASSDTYNEQFF	56	1
CACCAGGCAGTATAAG-2	CMV-PP65	NLVPMVATV	A*02:01	CASSDTYNEQFF	56	1
GACGTGCCAAGCTGGA-2	CMV-PP65	NLVPMVATV	A*02:01	CASSDTYNEQFF	56	1
GTAGTCATCGTCTGAA-2	CMV-PP65	NLVPMVATV	A*02:01	CASSDTYNEQFF	56	1
ACCAGTATCGCCAAAT-3	CMV-PP65	NLVPMVATV	A*02:01	CASSDTYNEQFF	56	1
AACCATGCACACGCTG-4	CMV-PP65	NLVPMVATV	A*02:01	CASSDTYNEQFF	56	1
AGGGAGTTCTGCTTGC-4	CMV-PP65	NLVPMVATV	A*02:01	CASSDTYNEQFF	56	1
GAAATGAGTCGAGTTT-4	CMV-PP65	NLVPMVATV	A*02:01	CASSDTYNEQFF	56	1
GGAGCAACATGCTAGT-4	CMV-PP65	NLVPMVATV	A*02:01	CASSDTYNEQFF	56	1
TCACAAGGTCGGGTCT-1	CTRL	AAKGRGAAL	B*08:01	CASSDTYNEQFF	56	1
ACCAGTATCGCCAAAT-3	CTRL	AAKGRGAAL	B*08:01	CASSDTYNEQFF	56	1
TGAGCCGCAATGTAAG-3	CTRL	AAKGRGAAL	B*08:01	CASSDTYNEQFF	56	1
GAACCTAAGCTAGGCA-3	CANCER-BLC2	ALSPVPPVV	A*02:01	CASSDTYNEQFF	55	1
ATGTGTGCAAAGGAAG-4	CANCER-BLC2	ALSPVPPVV	A*02:01	CASSDTYNEQFF	55	1
ACGATACAGGTACTCT-3	CANCER-BMI	TLQDIVYKL	A*02:01	CASSDTYNEQFF	55	1
CAAGGCCCACTTAACG-4	CANCER-BMI	TLQDIVYKL	A*02:01	CASSDTYNEQFF	55	1
GGTATTGCACCAGGTC-2	CANCER-LMP2A	CLGGLLTMV	A*02:01	CASSDTYNEQFF	55	1
TAAACCGCAAGCCGTC-3	CANCER-LMP2A	CLGGLLTMV	A*02:01	CASSDTYNEQFF	55	1
TCACGAAAGCTGTTCA-1	CMV-PP65	NLVPMVATV	A*02:01	CASSDTYNEQFF	55	1
TGCGCAGAGGCCGAAT-1	CMV-PP65	NLVPMVATV	A*02:01	CASSDTYNEQFF	55	1
GCTTGAAAGGTGATTA-2	CMV-PP65	NLVPMVATV	A*02:01	CASSDTYNEQFF	55	1
AGCTCCTAGCGCCTCA-3	CMV-PP65	NLVPMVATV	A*02:01	CASSDTYNEQFF	55	1
GACGCGTCAACACCCG-3	CMV-PP65	NLVPMVATV	A*02:01	CASSDTYNEQFF	55	1
TCTGAGATCTTCCTTC-1	CTRL	AAKGRGAAL	B*08:01	CASSDTYNEQFF	55	1
AGCTCCTAGCGCCTCA-3	CTRL	AAKGRGAAL	B*08:01	CASSDTYNEQFF	55	1
CCGTTCACAGTCACTA-1	CANCER-BLC5	YLNRHLHTWI	A*02:01	CASSDTYNEQFF	54	1
AGCTCTCCATCCGGGT-2	CANCER-CAMEL	APRGVRMAV	B*07:02	CASSDTYNEQFF	54	1
ACCCACTCACGAAAGC-2	CANCER-LMP2A	CLGGLLTMV	A*02:01	CASSDTYNEQFF	54	1
AAATGCCGTTCCACAA-4	CANCER-LMP2A	CLGGLLTMV	A*02:01	CASSDTYNEQFF	54	1
AAAGTAGGTTGCGTTA-4	CANCER-WT1	RMFPNAPYL	A*02:01	CASSDTYNEQFF	54	1
AAATGCCGTTCCACAA-4	CANCER-WT1	RMFPNAPYL	A*02:01	CASSDTYNEQFF	54	1
TTTGGTTCACGACGAA-1	CMV-PP65	NLVPMVATV	A*02:01	CASSDTYNEQFF	54	1
ACCCACTCACGAAAGC-2	CMV-PP65	NLVPMVATV	A*02:01	CASSDTYNEQFF	54	1
AGCTCTCCATCCGGGT-2	CMV-PP65	NLVPMVATV	A*02:01	CASSDTYNEQFF	54	1
TCATTACTCAGTTCGA-4	CMV-PP65	NLVPMVATV	A*02:01	CASSDTYNEQFF	54	1
ACCGTAAGTGTCGCTG-2	CTRL	AAKGRGAAL	B*08:01	CASSDTYNEQFF	54	1
CTGATCCTCTCCCTGA-4	CANCER-BCR-ABL	GVRGRVEEI	A*02:01	CASSDTYNEQFF	53	1
GAAGCAGTCCATGAGT-2	CANCER-BLC2	ALSPVPPVV	A*02:01	CASSDTYNEQFF	53	1
ATCTGCCGTTGACGTT-2	CANCER-BMI	TLQDIVYKL	A*02:01	CASSDTYNEQFF	53	1
TTCTCAAGTGGCCCTA-1	CANCER-CAMEL	APRGVRMAV	B*07:02	CASSDTYNEQFF	53	1
ATGAGGGTCTTTACGT-2	CANCER-LMP2A	CLGGLLTMV	A*02:01	CASSDTYNEQFF	53	1
GTAACGTCAGACGTAG-1	CMV-PP65	NLVPMVATV	A*02:01	CASSDTYNEQFF	53	1
AGGGAGTTCGGATGGA-2	CMV-PP65	NLVPMVATV	A*02:01	CASSDTYNEQFF	53	1
CAGTCCTCAGGCTCAC-3	CMV-PP65	NLVPMVATV	A*02:01	CASSDTYNEQFF	53	1
TGACGGCAGAGTAAGG-3	CMV-PP65	NLVPMVATV	A*02:01	CASSDTYNEQFF	53	1
TGGACGCTCATGCTCC-3	CMV-PP65	NLVPMVATV	A*02:01	CASSDTYNEQFF	53	1
ACAGCTATCATACGGT-4	CMV-PP65	NLVPMVATV	A*02:01	CASSDTYNEQFF	53	1
GGGTTGCCACTAGTAC-1	CTRL	AAKGRGAAL	B*08:01	CASSDTYNEQFF	53	1
GACTACAAGCTGTTCA-3	CANCER-BLC2	ALSPVPPVV	A*02:01	CASSDTYNEQFF	52	1
GACCTGGTCGTAGGTT-4	CANCER-BLC5	YLNRHLHTWI	A*02:01	CASSDTYNEQFF	52	1
GCTCTGTTCACTTCAT-2	CANCER-BMI	TLQDIVYKL	A*02:01	CASSDTYNEQFF	52	1
GCGCAACCATGTAGTC-1	CANCER-CAMEL	APRGVRMAV	B*07:02	CASSDTYNEQFF	52	1
GAGGTGAAGAGATGAG-1	CANCER-LMP2A	CLGGLLTMV	A*02:01	CASSDTYNEQFF	52	1
CTGGTCTCACGAAACG-3	CANCER-LMP2A	CLGGLLTMV	A*02:01	CASSDTYNEQFF	52	1
GGACATTAGGTGCTTT-1	CANCER-P2X5A	TPNQRQNVC	B*07:02	CASSDTYNEQFF	52	1
TAGAGCTAGATGCGAC-1	CANCER-WT1	RMFPNAPYL	A*02:01	CASSDTYNEQFF	52	1
GACCTGGTCGTAGGTT-4	CANCER-WT1	RMFPNAPYL	A*02:01	CASSDTYNEQFF	52	1
ATTGGACGTCTTGTCC-2	CMV-PP65	NLVPMVATV	A*02:01	CASSDTYNEQFF	52	1
TACACGAGTTCACCTC-2	CMV-PP65	NLVPMVATV	A*02:01	CASSDTYNEQFF	52	1
CAGCAGCCACAGAGGT-3	CMV-PP65	NLVPMVATV	A*02:01	CASSDTYNEQFF	52	1
CTGTGCTGTCGAGATG-3	CMV-PP65	NLVPMVATV	A*02:01	CASSDTYNEQFF	52	1
GAGCAGAAGAATGTTG-3	CMV-PP65	NLVPMVATV	A*02:01	CASSDTYNEQFF	52	1
GCTCTGTGTACCATCA-3	CMV-PP65	NLVPMVATV	A*02:01	CASSDTYNEQFF	52	1
GTCGTAAGTACCAGTT-3	CMV-PP65	NLVPMVATV	A*02:01	CASSDTYNEQFF	52	1
TAGCCGGCACGCCAGT-3	CMV-PP65	NLVPMVATV	A*02:01	CASSDTYNEQFF	52	1
TAAGAGATCACAGTAC-3	CTRL	AAKGRGAAL	B*08:01	CASSDTYNEQFF	52	1
AACTTTCTCTGTACGA-4	CTRL	AAKGRGAAL	B*08:01	CASSDTYNEQFF	52	1
CGTTCTGGTTCTGAAC-3	CANCER-BCLX	YLNDHLEPWI	A*02:01	CASSDTYNEQFF	51	1
TTCTCAAAGATTACCC-3	CANCER-BCLX	YLNDHLEPWI	A*02:01	CASSDTYNEQFF	51	1
TTAGTTCCAGACTCGC-4	CANCER-BCLX	YLNDHLEPWI	A*02:01	CASSDTYNEQFF	51	1
GGAACTTAGGCGACAT-3	CANCER-BLC2	ALSPVPPVV	A*02:01	CASSDTYNEQFF	51	1
TCGGGACGTTATTCTC-3	CANCER-BLC2	ALSPVPPVV	A*02:01	CASSDTYNEQFF	51	1
TGTTCCGCAGTTAACC-3	CANCER-BLC2	ALSPVPPVV	A*02:01	CASSDTYNEQFF	51	1
AAGTCTGAGGCGCTCT-1	CANCER-BMI	TLQDIVYKL	A*02:01	CASSDTYNEQFF	51	1
CTCGAGGAGTGAACAT-1	CANCER-BMI	TLQDIVYKL	A*02:01	CASSDTYNEQFF	51	1
TACGGGCTCAAGGCTT-2	CANCER-BMI	TLQDIVYKL	A*02:01	CASSDTYNEQFF	51	1
CGCTATCAGATATACG-4	CANCER-CAMEL	APRGVRMAV	B*07:02	CASSDTYNEQFF	51	1
CATCGGGAGGCTATCT-1	CANCER-LMP2A	CLGGLLTMV	A*02:01	CASSDTYNEQFF	51	1
GACGTTATCAGCACAT-3	CANCER-LMP2A	CLGGLLTMV	A*02:01	CASSDTYNEQFF	51	1
TGTATTCCATTGGTAC-2	CANCER-WT1	RMFPNAPYL	A*02:01	CASSDTYNEQFF	51	1
AAGTCTGAGGCGCTCT-1	CMV-PP65	NLVPMVATV	A*02:01	CASSDTYNEQFF	51	1
CTGATAGCACAGACTT-2	CMV-PP65	NLVPMVATV	A*02:01	CASSDTYNEQFF	51	1
GCGCGATTCAGTTGAC-2	CMV-PP65	NLVPMVATV	A*02:01	CASSDTYNEQFF	51	1
TTAGGACAGGGTTTCT-2	CANCER-BCLX	YLNDHLEPWI	A*02:01	CASSDTYNEQFF	50	1
CCAGCGATCTCACATT-3	CANCER-BCR-ABL	GVRGRVEEI	A*02:01	CASSDTYNEQFF	50	1
GATCTAGAGCTGATAA-1	CANCER-BLC2	ALSPVPPVV	A*02:01	CASSDTYNEQFF	50	1
ACTTTCAAGTCAATAG-3	CANCER-BLC2	ALSPVPPVV	A*02:01	CASSDTYNEQFF	50	1
AGTCTTTGTACCATCA-3	CANCER-BMI	TLQDIVYKL	A*02:01	CASSDTYNEQFF	50	1
CATATTCTCGTTTGCC-3	CANCER-LMP2A	CLGGLLTMV	A*02:01	CASSDTYNEQFF	50	1
TACTTGTCAGTATAAG-1	CMV-PP65	NLVPMVATV	A*02:01	CASSDTYNEQFF	50	1
GTACTCCGTGAGGCTA-2	CMV-PP65	NLVPMVATV	A*02:01	CASSDTYNEQFF	50	1
TTAGGACCATCTCCCA-2	CMV-PP65	NLVPMVATV	A*02:01	CASSDTYNEQFF	50	1
ATAACGCAGTACGCCC-3	CMV-PP65	NLVPMVATV	A*02:01	CASSDTYNEQFF	50	1
CTGCCTAAGAAGGTGA-3	CMV-PP65	NLVPMVATV	A*02:01	CASSDTYNEQFF	50	1
CTGCCTAAGTTCGATC-3	CMV-PP65	NLVPMVATV	A*02:01	CASSDTYNEQFF	50	1
GCAATCAGTGCACCAC-3	CMV-PP65	NLVPMVATV	A*02:01	CASSDTYNEQFF	50	1
GATCTAGAGCTGATAA-1	CTRL	AAKGRGAAL	B*08:01	CASSDTYNEQFF	50	1
TCGGGACAGACTACAA-2	CANCER-BLC2	ALSPVPPVV	A*02:01	CASSQVTGMDEQFF	49	1
TCGGGACAGACTACAA-2	CMV-PP65	NLVPMVATV	A*02:01	CASSQVTGMDEQFF	49	1
CGGGTCAAGAAGAAGC-2	CANCER-BCLX	YLNDHLEPWI	A*02:01	CASSDTYNEQFF	49	1
TCAATCTGTAAGAGGA-3	CANCER-CAMEL	APRGVRMAV	B*07:02	CASSDTYNEQFF	49	1
CCTTCGAAGGCAGTCA-3	CANCER-CEACAM	LPVSPRLQL	B*07:02	CASSDTYNEQFF	49	1
CTCGAGGCATCCTTGC-1	CANCER-LMP2A	CLGGLLTMV	A*02:01	CASSDTYNEQFF	49	1
TCTGGAAAGGCGATAC-1	CANCER-LMP2A	CLGGLLTMV	A*02:01	CASSDTYNEQFF	49	1
CAAGTTGCATAGACTC-3	CANCER-LMP2A	CLGGLLTMV	A*02:01	CASSDTYNEQFF	49	1
TGCGGGTAGACTAGGC-3	CANCER-LMP2A	CLGGLLTMV	A*02:01	CASSDTYNEQFF	49	1
TGTATTCAGGACGAAA-3	CANCER-LMP2A	CLGGLLTMV	A*02:01	CASSDTYNEQFF	49	1
CATATGGCACGGTGTC-1	CANCER-P2X5A	TPNQRQNVC	B*07:02	CASSDTYNEQFF	49	1
GGAACTTAGACAGGCT-2	CANCER-WT1	RMFPNAPYL	A*02:01	CASSDTYNEQFF	49	1
TCGTAGACACGGTAGA-4	CANCER-WT1	RMFPNAPYL	A*02:01	CASSDTYNEQFF	49	1
CTGTGCTGTTGTCTTT-1	CMV-PP65	NLVPMVATV	A*02:01	CASSDTYNEQFF	49	1
AGTAGTCTCTCGTTTA-2	CMV-PP65	NLVPMVATV	A*02:01	CASSDTYNEQFF	49	1
CCTTACGTCCACTGGG-2	CMV-PP65	NLVPMVATV	A*02:01	CASSDTYNEQFF	49	1
TGGCTGGTCTTGCCGT-2	CMV-PP65	NLVPMVATV	A*02:01	CASSDTYNEQFF	49	1
CAGCGACAGGTGTGGT-3	CMV-PP65	NLVPMVATV	A*02:01	CASSDTYNEQFF	49	1
TGGGAAGTCCAAACTG-3	CMV-PP65	NLVPMVATV	A*02:01	CASSDTYNEQFF	49	1
ACGCAGCTCACGACTA-4	CMV-PP65	NLVPMVATV	A*02:01	CASSDTYNEQFF	49	1
TCAGCTCTCTTAACCT-3	CANCER-BCLX	YLNDHLEPWI	A*02:01	CASSDTYNEQFF	48	1
GAACCTAGTTGGTAAA-4	CANCER-BCLX	YLNDHLEPWI	A*02:01	CASSDTYNEQFF	48	1
GTTCTCGAGATGGGTC-1	CANCER-BCR-ABL	GVRGRVEEI	A*02:01	CASSDTYNEQFF	48	1
CAGCAGCCAGGGATTG-1	CANCER-BLC2	ALSPVPPVV	A*02:01	CASSDTYNEQFF	48	1
AAACCTGAGGCTCAGA-2	CANCER-BLC2	ALSPVPPVV	A*02:01	CASSDTYNEQFF	48	1
TCGCGAGTCGGAATCT-3	CANCER-BLC2	ALSPVPPVV	A*02:01	CASSDTYNEQFF	48	1
TCAGCTCTCTTAACCT-3	CANCER-BLC5	YLNRHLHTWI	A*02:01	CASSDTYNEQFF	48	1
TACGGGCCACACTGCG-4	CANCER-BLC5	YLNRHLHTWI	A*02:01	CASSDTYNEQFF	48	1
CCACGGAAGTCCATAC-2	CANCER-BMI	TLQDIVYKL	A*02:01	CASSDTYNEQFF	48	1
CCTCAGTAGATGGGTC-3	CANCER-BMI	TLQDIVYKL	A*02:01	CASSDTYNEQFF	48	1
TCAGCTCTCTTAACCT-3	CANCER-BMI	TLQDIVYKL	A*02:01	CASSDTYNEQFF	48	1
TCAGCTCTCTTAACCT-3	CANCER-CAMEL	APRGVRMAV	B*07:02	CASSDTYNEQFF	48	1
TCAGCTCTCTTAACCT-3	CANCER-CEACAM	LPVSPRLQL	B*07:02	CASSDTYNEQFF	48	1
AGGGTGAGTATCGCAT-1	CANCER-LMP2A	CLGGLLTMV	A*02:01	CASSDTYNEQFF	48	1
TCAGCTCTCTTAACCT-3	CANCER-LMP2A	CLGGLLTMV	A*02:01	CASSDTYNEQFF	48	1
TGAGAGGTCGGCTACG-1	CANCER-P2X5A	TPNQRQNVC	B*07:02	CASSDTYNEQFF	48	1
TCAGCTCTCTTAACCT-3	CANCER-WT1	RMFPNAPYL	A*02:01	CASSDTYNEQFF	48	1
GTTCTCGAGATGGGTC-1	CMV-PP65	NLVPMVATV	A*02:01	CASSDTYNEQFF	48	1
TGGCTGGCATCTCGCT-2	CMV-PP65	NLVPMVATV	A*02:01	CASSDTYNEQFF	48	1
AGTGTCAAGATGCGAC-3	CMV-PP65	NLVPMVATV	A*02:01	CASSDTYNEQFF	48	1
ATGTGTGTCGGTTCGG-3	CMV-PP65	NLVPMVATV	A*02:01	CASSDTYNEQFF	48	1
TCAGCTCTCTTAACCT-3	CMV-PP65	NLVPMVATV	A*02:01	CASSDTYNEQFF	48	1
TACGGGCCACACTGCG-4	CMV-PP65	NLVPMVATV	A*02:01	CASSDTYNEQFF	48	1
AGTGTCAAGATGCGAC-3	CTRL	AAKGRGAAL	B*08:01	CASSDTYNEQFF	48	1
TCAGCTCTCTTAACCT-3	CTRL	AAKGRGAAL	B*08:01	CASSDTYNEQFF	48	1
GGTGAAGCAATACGCT-1	CANCER-BLC2	ALSPVPPVV	A*02:01	CASSDTYNEQFF	47	1
GTCTTCGGTAAACACA-3	CANCER-BLC2	ALSPVPPVV	A*02:01	CASSDTYNEQFF	47	1
ACTTTCAGTTTGGGCC-1	CANCER-BMI	TLQDIVYKL	A*02:01	CASSDTYNEQFF	47	1
TCTCTAATCTGGTATG-4	CANCER-CEACAM	LPVSPRLQL	B*07:02	CASSDTYNEQFF	47	1
AGCCTAACAGACTCGC-1	CANCER-LMP2A	CLGGLLTMV	A*02:01	CASSDTYNEQFF	47	1
TACGGATGTTCCGTCT-1	CANCER-LMP2A	CLGGLLTMV	A*02:01	CASSDTYNEQFF	47	1
ATGCGATGTATAGGTA-3	CANCER-LMP2A	CLGGLLTMV	A*02:01	CASSDTYNEQFF	47	1
CGATGTATCGGCATCG-1	CMV-PP65	NLVPMVATV	A*02:01	CASSDTYNEQFF	47	1
CTCGGGAAGTTAAGTG-1	CMV-PP65	NLVPMVATV	A*02:01	CASSDTYNEQFF	47	1
GGGAGATAGGCGATAC-1	CMV-PP65	NLVPMVATV	A*02:01	CASSDTYNEQFF	47	1
CACAGTAAGTAATCCC-2	CMV-PP65	NLVPMVATV	A*02:01	CASSDTYNEQFF	47	1
GACAGAGGTGGTGTAG-2	CMV-PP65	NLVPMVATV	A*02:01	CASSDTYNEQFF	47	1
CGTAGGCAGTGGACGT-3	CMV-PP65	NLVPMVATV	A*02:01	CASSDTYNEQFF	47	1
GAGCAGACAGATAATG-3	CMV-PP65	NLVPMVATV	A*02:01	CASSDTYNEQFF	47	1
TTGAACGGTAGAAAGG-3	CMV-PP65	NLVPMVATV	A*02:01	CASSDTYNEQFF	47	1
ACATACGAGTACGTAA-2	CANCER-BCLX	YLNDHLEPWI	A*02:01	CASSDTYNEQFF	46	1
GCATGCGAGACTAGAT-1	CANCER-BLC2	ALSPVPPVV	A*02:01	CASSDTYNEQFF	46	1
GGCCGATTCGCCTGAG-1	CANCER-BLC2	ALSPVPPVV	A*02:01	CASSDTYNEQFF	46	1
TACTTACTCGATCCCT-4	CANCER-BLC2	ALSPVPPVV	A*02:01	CASSDTYNEQFF	46	1
TAGACCAGTTTGTTGG-1	CANCER-BLC5	YLNRHLHTWI	A*02:01	CASSDTYNEQFF	46	1
CAAGATCCATCCAACA-1	CANCER-CAMEL	APRGVRMAV	B*07:02	CASSDTYNEQFF	46	1
GATTCAGTCACCGGGT-2	CANCER-LMP2A	CLGGLLTMV	A*02:01	CASSDTYNEQFF	46	1
GCATGCGAGACTAGAT-1	CMV-PP65	NLVPMVATV	A*02:01	CASSDTYNEQFF	46	1
CGAACATTCGCCCTTA-2	CMV-PP65	NLVPMVATV	A*02:01	CASSDTYNEQFF	46	1
GGCGTGTCACGAGGTA-4	CMV-PP65	NLVPMVATV	A*02:01	CASSDTYNEQFF	46	1
TAGCCGGGTAATCGTC-4	CMV-PP65	NLVPMVATV	A*02:01	CASSDTYNEQFF	46	1
CTAACTTAGGATGTAT-2	CANCER-BCLX	YLNDHLEPWI	A*02:01	CASSDTYNEQFF	45	1
CTCGGGATCAACCAAC-1	CANCER-BCR-ABL	GVRGRVEEI	A*02:01	CASSDTYNEQFF	45	1
GCTGCTTCAGTCGTGC-2	CANCER-BLC2	ALSPVPPVV	A*02:01	CASSDTYNEQFF	45	1
TTAGGACTCCCGGATG-3	CANCER-BLC2	ALSPVPPVV	A*02:01	CASSDTYNEQFF	45	1
ACTGAGTAGGTACTCT-4	CANCER-BLC2	ALSPVPPVV	A*02:01	CASSDTYNEQFF	45	1
CTGAAGTTCAGTACGT-4	CANCER-BLC2	ALSPVPPVV	A*02:01	CASSDTYNEQFF	45	1
GCTGCTTCAGTCGTGC-2	CANCER-BLC4	WLSLKTLLSL	A*02:01	CASSDTYNEQFF	45	1
TACGGATAGTATGACA-1	CANCER-BLC5	YLNRHLHTWI	A*02:01	CASSDTYNEQFF	45	1
AACTCCCAGTGAATTG-1	CANCER-BMI	TLQDIVYKL	A*02:01	CASSDTYNEQFF	45	1
AATCCAGGTTGCGTTA-2	CANCER-LMP2A	CLGGLLTMV	A*02:01	CASSDTYNEQFF	45	1
CGCTTCAGTAATTGGA-2	CANCER-LMP2A	CLGGLLTMV	A*02:01	CASSDTYNEQFF	45	1
AGTGTCAGTAACGTTC-3	CANCER-LMP2A	CLGGLLTMV	A*02:01	CASSDTYNEQFF	45	1
TGACTAGAGCGGCTTC-3	CANCER-LMP2A	CLGGLLTMV	A*02:01	CASSDTYNEQFF	45	1
CACATAGAGACGCAAC-4	CANCER-LMP2A	CLGGLLTMV	A*02:01	CASSDTYNEQFF	45	1
CGATGGCGTGGTTTCA-2	CANCER-WT1	RMFPNAPYL	A*02:01	CASSDTYNEQFF	45	1
TAGGCATTCCACGTTC-3	CANCER-WT1	RMFPNAPYL	A*02:01	CASSDTYNEQFF	45	1
TTAGGACTCCCGGATG-3	CANCER-WT1	RMFPNAPYL	A*02:01	CASSDTYNEQFF	45	1
ACCTTTAGTTTGACTG-1	CMV-PP65	NLVPMVATV	A*02:01	CASSDTYNEQFF	45	1
GCATACACAGGGTATG-1	CMV-PP65	NLVPMVATV	A*02:01	CASSDTYNEQFF	45	1
GTTCGGGCAAAGTGCG-1	CMV-PP65	NLVPMVATV	A*02:01	CASSDTYNEQFF	45	1
AGTGTCACACTGCCAG-2	CMV-PP65	NLVPMVATV	A*02:01	CASSDTYNEQFF	45	1
GCTGCTTCAGTCGTGC-2	CMV-PP65	NLVPMVATV	A*02:01	CASSDTYNEQFF	45	1
CTGATAGTCCTGTACC-3	CMV-PP65	NLVPMVATV	A*02:01	CASSDTYNEQFF	45	1
TACGGTAGTACCAGTT-3	CMV-PP65	NLVPMVATV	A*02:01	CASSDTYNEQFF	45	1
AGTGTCACACTGCCAG-2	CTRL	AAKGRGAAL	B*08:01	CASSDTYNEQFF	45	1
GCTGCTTCAGTCGTGC-2	CTRL	AAKGRGAAL	B*08:01	CASSDTYNEQFF	45	1
ATCATGGGTCATCCCT-3	CTRL	AAKGRGAAL	B*08:01	CASSDTYNEQFF	45	1
GATTCAGGTAGCGATG-1	CANCER-BCR-ABL	GVRGRVEEI	A*02:01	CASSDTYNEQFF	44	1
ATTCTACAGGTTCCTA-3	CANCER-BLC2	ALSPVPPVV	A*02:01	CASSDTYNEQFF	44	1
CTGATAGGTACCGGCT-4	CANCER-BLC2	ALSPVPPVV	A*02:01	CASSDTYNEQFF	44	1
GCGCAGTCATGCTAGT-2	CANCER-BMI	TLQDIVYKL	A*02:01	CASSDTYNEQFF	44	1
GATTCAGGTAGCGATG-1	CANCER-CEACAM	LPVSPRLQL	B*07:02	CASSDTYNEQFF	44	1
ACGAGGACAATCTGCA-4	CANCER-CEACAM	LPVSPRLQL	B*07:02	CASSDTYNEQFF	44	1
CGCTGGAGTTTACTCT-4	CANCER-CEACAM	LPVSPRLQL	B*07:02	CASSDTYNEQFF	44	1
AAGTCTGTCAAACAAG-1	CANCER-LMP2A	CLGGLLTMV	A*02:01	CASSDTYNEQFF	44	1
CATCCACTCACGATGT-2	CANCER-LMP2A	CLGGLLTMV	A*02:01	CASSDTYNEQFF	44	1
CTACACCGTCTCGTTC-4	CANCER-LMP2A	CLGGLLTMV	A*02:01	CASSDTYNEQFF	44	1
ACTGAACGTTTAGGAA-1	CANCER-WT1	RMFPNAPYL	A*02:01	CASSDTYNEQFF	44	1
CTGCGGAAGGTGCACA-4	CANCER-WT1	RMFPNAPYL	A*02:01	CASSDTYNEQFF	44	1
AACTCTTAGCGATTCT-1	CMV-PP65	NLVPMVATV	A*02:01	CASSDTYNEQFF	44	1
TTTACTGAGACTGTAA-1	CMV-PP65	NLVPMVATV	A*02:01	CASSDTYNEQFF	44	1
GAACATCAGTCCAGGA-2	CMV-PP65	NLVPMVATV	A*02:01	CASSDTYNEQFF	44	1
ATCTGCCTCGATCCCT-3	CMV-PP65	NLVPMVATV	A*02:01	CASSDTYNEQFF	44	1
ACCCACTGTCAATACC-4	CMV-PP65	NLVPMVATV	A*02:01	CASSDTYNEQFF	44	1
CGCGGTAGTCTCCATC-4	CMV-PP65	NLVPMVATV	A*02:01	CASSDTYNEQFF	44	1
TTTACTGAGACTGTAA-1	CTRL	AAKGRGAAL	B*08:01	CASSDTYNEQFF	44	1
CACCACTGTGAAGGCT-2	CANCER-BLC2	ALSPVPPVV	A*02:01	CASSDTYNEQFF	43	1
CTAGTGACATCGACGC-3	CANCER-BLC2	ALSPVPPVV	A*02:01	CASSDTYNEQFF	43	1
CGGGTCATCGGCGCTA-4	CANCER-BLC2	ALSPVPPVV	A*02:01	CASSDTYNEQFF	43	1
GTCATTTTCCAGTAGT-4	CANCER-BLC2	ALSPVPPVV	A*02:01	CASSDTYNEQFF	43	1
CACCACTGTGAAGGCT-2	CANCER-BLC5	YLNRHLHTWI	A*02:01	CASSDTYNEQFF	43	1
CTCCTAGCAGGGTTAG-3	CANCER-BMI	TLQDIVYKL	A*02:01	CASSDTYNEQFF	43	1
CGCTGGAGTCGGCACT-2	CANCER-CAMEL	APRGVRMAV	B*07:02	CASSDTYNEQFF	43	1
CGAACATAGTACGCCC-3	CANCER-LMP2A	CLGGLLTMV	A*02:01	CASSDTYNEQFF	43	1
CTCCTAGCAGGGTTAG-3	CANCER-WT1	RMFPNAPYL	A*02:01	CASSDTYNEQFF	43	1
CGCTTCATCATTCACT-1	CMV-PP65	NLVPMVATV	A*02:01	CASSDTYNEQFF	43	1
AGCATACAGCTGAAAT-2	CMV-PP65	NLVPMVATV	A*02:01	CASSDTYNEQFF	43	1
CCTTCCCTCGGCCGAT-3	CMV-PP65	NLVPMVATV	A*02:01	CASSDTYNEQFF	43	1
AGGGAGTGTTTGGCGC-1	CTRL	AAKGRGAAL	B*08:01	CASSDTYNEQFF	43	1
TGCGGGTGTCTGGTCG-1	CTRL	AAKGRGAAL	B*08:01	CASSDTYNEQFF	43	1
GACGGCTCACTCTGTC-2	CTRL	AAKGRGAAL	B*08:01	CASSDTYNEQFF	43	1
GCGCAACGTCTAGTCA-4	CTRL	AAKGRGAAL	B*08:01	CASSDTYNEQFF	43	1
TCAATCTCATTATCTC-4	CTRL	AAKGRGAAL	B*08:01	CASSDTYNEQFF	43	1
TGGCTGGAGTCTCAAC-4	CTRL	AAKGRGAAL	B*08:01	CASSDTYNEQFF	43	1
GGGCATCTCCGAATGT-1	CANCER-BCLX	YLNDHLEPWI	A*02:01	CASSDTYNEQFF	42	1
TACTTGTTCTTGTATC-1	CANCER-BLC2	ALSPVPPVV	A*02:01	CASSDTYNEQFF	42	1
ACGAGGACATCGATGT-3	CANCER-BLC2	ALSPVPPVV	A*02:01	CASSDTYNEQFF	42	1
CGACTTCCATTCGACA-3	CANCER-BLC2	ALSPVPPVV	A*02:01	CASSDTYNEQFF	42	1
GTGCTTCAGGGATACC-3	CANCER-BLC2	ALSPVPPVV	A*02:01	CASSDTYNEQFF	42	1
GGAACTTTCGTCTGAA-2	CANCER-BLC4	WLSLKTLLSL	A*02:01	CASSDTYNEQFF	42	1
CGAATGTGTCATATCG-3	CANCER-BLC4	WLSLKTLLSL	A*02:01	CASSDTYNEQFF	42	1
TGTATTCTCAAACGGG-1	CANCER-BLC5	YLNRHLHTWI	A*02:01	CASSDTYNEQFF	42	1
CATCAGAAGTCCAGGA-3	CANCER-BLC5	YLNRHLHTWI	A*02:01	CASSDTYNEQFF	42	1
AACCGCGCAGGTCGTC-1	CANCER-BMI	TLQDIVYKL	A*02:01	CASSDTYNEQFF	42	1
ATAACGCCACAGGAGT-4	CANCER-LMP2A	CLGGLLTMV	A*02:01	CASSDTYNEQFF	42	1
AACTTTCCAGGCTCAC-1	CMV-PP65	NLVPMVATV	A*02:01	CASSDTYNEQFF	42	1
AGTGGGAGTTTGGCGC-1	CMV-PP65	NLVPMVATV	A*02:01	CASSDTYNEQFF	42	1
CTCGGAGTCGATCCCT-2	CMV-PP65	NLVPMVATV	A*02:01	CASSDTYNEQFF	42	1
GGAACTTTCGTCTGAA-2	CMV-PP65	NLVPMVATV	A*02:01	CASSDTYNEQFF	42	1
GTACTTTAGGGATCTG-2	CMV-PP65	NLVPMVATV	A*02:01	CASSDTYNEQFF	42	1
ACGAGGACATCGATGT-3	CMV-PP65	NLVPMVATV	A*02:01	CASSDTYNEQFF	42	1
TGTGGTAAGTACGACG-3	CMV-PP65	NLVPMVATV	A*02:01	CASSDTYNEQFF	42	1
AAGACCTAGGTGGGTT-4	CMV-PP65	NLVPMVATV	A*02:01	CASSDTYNEQFF	42	1
CTCGGAGAGTGGTAGC-4	CMV-PP65	NLVPMVATV	A*02:01	CASSDTYNEQFF	42	1
AGTGGGAGTTTGGCGC-1	CTRL	AAKGRGAAL	B*08:01	CASSDTYNEQFF	42	1
CTCGTACCATGATCCA-1	CTRL	AAKGRGAAL	B*08:01	CASSDTYNEQFF	42	1
TGCCCATTCTCGATGA-3	CTRL	AAKGRGAAL	B*08:01	CASSDTYNEQFF	42	1
ATTGGTGTCAAAGTAG-4	CANCER-BCLX	YLNDHLEPWI	A*02:01	CASSDTYNEQFF	41	1
GCATACAGTGGCAAAC-2	CANCER-BLC2	ALSPVPPVV	A*02:01	CASSDTYNEQFF	41	1
GGCCGATCACGCATCG-3	CANCER-BLC2	ALSPVPPVV	A*02:01	CASSDTYNEQFF	41	1
TCGTAGACAAGGTTTC-3	CANCER-BLC2	ALSPVPPVV	A*02:01	CASSDTYNEQFF	41	1
CCTTCCCCATGCCTAA-4	CANCER-BLC2	ALSPVPPVV	A*02:01	CASSDTYNEQFF	41	1
TAGAGCTCACTCAGGC-4	CANCER-BLC2	ALSPVPPVV	A*02:01	CASSDTYNEQFF	41	1
CTAACTTAGGCCCTCA-1	CANCER-BLC5	YLNRHLHTWI	A*02:01	CASSDTYNEQFF	41	1
GGACAAGTCTGGCGTG-2	CANCER-BLC5	YLNRHLHTWI	A*02:01	CASSDTYNEQFF	41	1
CGTCCATCATTGCGGC-3	CANCER-BLC5	YLNRHLHTWI	A*02:01	CASSDTYNEQFF	41	1
CTAATGGCACTGTTAG-3	CANCER-BLC5	YLNRHLHTWI	A*02:01	CASSDTYNEQFF	41	1
TGGTTCCTCGTAGGAG-3	CANCER-BLC5	YLNRHLHTWI	A*02:01	CASSDTYNEQFF	41	1
AGCGTCGCATACGCTA-4	CANCER-BLC5	YLNRHLHTWI	A*02:01	CASSDTYNEQFF	41	1
ACACCAAGTTCGTGAT-2	CANCER-BMI	TLQDIVYKL	A*02:01	CASSDTYNEQFF	41	1
GCTTGAATCGGAGCAA-3	CANCER-BMI	TLQDIVYKL	A*02:01	CASSDTYNEQFF	41	1
CGAATGTCAGAGCCAA-4	CANCER-BMI	TLQDIVYKL	A*02:01	CASSDTYNEQFF	41	1
GCTCTGTCAGCATACT-1	CANCER-CAMEL	APRGVRMAV	B*07:02	CASSDTYNEQFF	41	1
GATCGATCACCCAGTG-2	CANCER-CAMEL	APRGVRMAV	B*07:02	CASSDTYNEQFF	41	1
GGACAAGTCTGGCGTG-2	CANCER-CAMEL	APRGVRMAV	B*07:02	CASSDTYNEQFF	41	1
AGATTGCAGCCCAGCT-1	CANCER-CEACAM	LPVSPRLQL	B*07:02	CASSDTYNEQFF	41	1
AGTAGTCAGTGAAGTT-1	CANCER-CEACAM	LPVSPRLQL	B*07:02	CASSDTYNEQFF	41	1
CGAATGTCAGAGCCAA-4	CANCER-CEACAM	LPVSPRLQL	B*07:02	CASSDTYNEQFF	41	1
CATATTCTCAGGCCCA-3	CANCER-LMP2A	CLGGLLTMV	A*02:01	CASSDTYNEQFF	41	1
CGAATGTCAGAGCCAA-4	CANCER-LMP2A	CLGGLLTMV	A*02:01	CASSDTYNEQFF	41	1
TCACAAGGTCAGATAA-4	CANCER-LMP2A	CLGGLLTMV	A*02:01	CASSDTYNEQFF	41	1
CAGCTAACATGTAAGA-3	CANCER-P2X5A	TPNQRQNVC	B*07:02	CASSDTYNEQFF	41	1
GCGCGATAGATGCGAC-2	CANCER-WT1	RMFPNAPYL	A*02:01	CASSDTYNEQFF	41	1
GGACAAGTCTGGCGTG-2	CANCER-WT1	RMFPNAPYL	A*02:01	CASSDTYNEQFF	41	1
TCGTACCCACACAGAG-3	CANCER-WT1	RMFPNAPYL	A*02:01	CASSDTYNEQFF	41	1
GGGATGATCAGTTCGA-4	CANCER-WT1	RMFPNAPYL	A*02:01	CASSDTYNEQFF	41	1
CGCCAAGGTGGGTCAA-1	CMV-PP65	NLVPMVATV	A*02:01	CASSDTYNEQFF	41	1
GCGCCAATCTTTACAC-1	CMV-PP65	NLVPMVATV	A*02:01	CASSDTYNEQFF	41	1
GGACAAGTCTGGCGTG-2	CMV-PP65	NLVPMVATV	A*02:01	CASSDTYNEQFF	41	1
GGTGAAGAGCAGACTG-2	CMV-PP65	NLVPMVATV	A*02:01	CASSDTYNEQFF	41	1
AACACGTCAATCACAC-3	CMV-PP65	NLVPMVATV	A*02:01	CASSDTYNEQFF	41	1
GATCAGTGTCGGCTCA-3	CMV-PP65	NLVPMVATV	A*02:01	CASSDTYNEQFF	41	1
GGGCATCAGTCAATAG-3	CMV-PP65	NLVPMVATV	A*02:01	CASSDTYNEQFF	41	1
CGAATGTCAGAGCCAA-4	CMV-PP65	NLVPMVATV	A*02:01	CASSDTYNEQFF	41	1
GCGCCAAGTCCAACTA-4	CMV-PP65	NLVPMVATV	A*02:01	CASSDTYNEQFF	41	1
TCTGGAATCTGGCGAC-4	CMV-PP65	NLVPMVATV	A*02:01	CASSDTYNEQFF	41	1
CTAAGACCAACGATCT-3	CTRL	AAKGRGAAL	B*08:01	CASSDTYNEQFF	41	1
CGAATGTCAGAGCCAA-4	CTRL	AAKGRGAAL	B*08:01	CASSDTYNEQFF	41	1
CGTGTCTCACCATCCT-4	CTRL	AAKGRGAAL	B*08:01	CASSDTYNEQFF	41	1
AAAGATGGTCACAAGG-1	CANCER-BCLX	YLNDHLEPWI	A*02:01	CASSDTYNEQFF	40	1
CGCTTCAGTCGAACAG-4	CANCER-BCLX	YLNDHLEPWI	A*02:01	CASSDTYNEQFF	40	1
ACGTCAATCCGTTGCT-4	CANCER-BCR-ABL	GVRGRVEEI	A*02:01	CASSDTYNEQFF	40	1
TGTTCCGGTTATCACG-2	CANCER-BLC2	ALSPVPPVV	A*02:01	CASSDTYNEQFF	40	1
CATCAGATCAGAGGTG-3	CANCER-BLC2	ALSPVPPVV	A*02:01	CASSDTYNEQFF	40	1
CGCTATCTCAAGGCTT-4	CANCER-BLC2	ALSPVPPVV	A*02:01	CASSDTYNEQFF	40	1
GTCAAGTAGACATAAC-4	CANCER-BLC5	YLNRHLHTWI	A*02:01	CASSDTYNEQFF	40	1
TCATTACGTGTCCTCT-4	CANCER-BLC5	YLNRHLHTWI	A*02:01	CASSDTYNEQFF	40	1
ATAGACCAGTAAGTAC-4	CANCER-BMI	TLQDIVYKL	A*02:01	CASSDTYNEQFF	40	1
GCGCAACCAGGACGTA-4	CANCER-BMI	TLQDIVYKL	A*02:01	CASSDTYNEQFF	40	1
GGGATGAAGTATTGGA-1	CANCER-CAMEL	APRGVRMAV	B*07:02	CASSDTYNEQFF	40	1
CTGATCCAGGCCATAG-3	CANCER-CAMEL	APRGVRMAV	B*07:02	CASSDTYNEQFF	40	1
CAAGTTGCATGTTCCC-2	CANCER-LMP2A	CLGGLLTMV	A*02:01	CASSDTYNEQFF	40	1
ATTTCTGTCAACGGCC-3	CANCER-LMP2A	CLGGLLTMV	A*02:01	CASSDTYNEQFF	40	1
CATCAAGCACACGCTG-3	CANCER-LMP2A	CLGGLLTMV	A*02:01	CASSDTYNEQFF	40	1
TAGAGCTCAGCTTAAC-3	CANCER-LMP2A	CLGGLLTMV	A*02:01	CASSDTYNEQFF	40	1
CAAGTTGTCCCGACTT-4	CANCER-LMP2A	CLGGLLTMV	A*02:01	CASSDTYNEQFF	40	1
TACAGTGCAGACACTT-4	CANCER-LMP2A	CLGGLLTMV	A*02:01	CASSDTYNEQFF	40	1
AGACGTTCAACAACCT-1	CMV-PP65	NLVPMVATV	A*02:01	CASSDTYNEQFF	40	1
GGAGCAAAGATCCGAG-1	CMV-PP65	NLVPMVATV	A*02:01	CASSDTYNEQFF	40	1
CGGAGCTGTCCAACTA-2	CMV-PP65	NLVPMVATV	A*02:01	CASSDTYNEQFF	40	1
GCGCAACCAGGACGTA-4	CMV-PP65	NLVPMVATV	A*02:01	CASSDTYNEQFF	40	1
GACGTTAGTACCTACA-3	CTRL	AAKGRGAAL	B*08:01	CASSDTYNEQFF	40	1
GCGCGATCACGAAACG-3	CTRL	AAKGRGAAL	B*08:01	CASSDTYNEQFF	40	1
GCAAACTTCATCGGAT-1	CANCER-BCLX	YLNDHLEPWI	A*02:01	CASSDTYNEQFF	39	1
GCGCCAATCCCTTGCA-1	CANCER-BLC2	ALSPVPPVV	A*02:01	CASSDTYNEQFF	39	1
GAATAAGGTATAAACG-3	CANCER-BLC2	ALSPVPPVV	A*02:01	CASSDTYNEQFF	39	1
ATGCGATGTTGAACTC-4	CANCER-BLC2	ALSPVPPVV	A*02:01	CASSDTYNEQFF	39	1
CAGTAACCATCACCCT-4	CANCER-BLC2	ALSPVPPVV	A*02:01	CASSDTYNEQFF	39	1
TTTACTGAGACGCAAC-4	CANCER-BLC2	ALSPVPPVV	A*02:01	CASSDTYNEQFF	39	1
AACTCCCAGGCACATG-1	CANCER-BLC5	YLNRHLHTWI	A*02:01	CASSDTYNEQFF	39	1
GCAAACTTCATCGGAT-1	CANCER-BLC5	YLNRHLHTWI	A*02:01	CASSDTYNEQFF	39	1
TACGGATGTAGTAGTA-2	CANCER-BLC5	YLNRHLHTWI	A*02:01	CASSDTYNEQFF	39	1
TCGCGTTGTGGTCCGT-2	CANCER-BLC5	YLNRHLHTWI	A*02:01	CASSDTYNEQFF	39	1
CGCGTTTGTTATCGGT-3	CANCER-BLC5	YLNRHLHTWI	A*02:01	CASSDTYNEQFF	39	1
CTCGGAGGTGCCTGTG-4	CANCER-BLC5	YLNRHLHTWI	A*02:01	CASSDTYNEQFF	39	1
GCAAACTTCATCGGAT-1	CANCER-BMI	TLQDIVYKL	A*02:01	CASSDTYNEQFF	39	1
GGATGTTAGCATGGCA-1	CANCER-BMI	TLQDIVYKL	A*02:01	CASSDTYNEQFF	39	1
GGTGAAGCATCCTTGC-3	CANCER-BMI	TLQDIVYKL	A*02:01	CASSDTYNEQFF	39	1
CACACTCGTTCTGAAC-1	CANCER-CAMEL	APRGVRMAV	B*07:02	CASSDTYNEQFF	39	1
CGTTCTGGTATAGGTA-3	CANCER-CAMEL	APRGVRMAV	B*07:02	CASSDTYNEQFF	39	1
TAGGCATAGGGTGTTG-2	CANCER-CEACAM	LPVSPRLQL	B*07:02	CASSDTYNEQFF	39	1
AAACGGGAGATAGGAG-3	CANCER-CEACAM	LPVSPRLQL	B*07:02	CASSDTYNEQFF	39	1
CTGAAACAGCGCCTTG-1	CANCER-LMP2A	CLGGLLTMV	A*02:01	CASSDTYNEQFF	39	1
ACATCAGGTTCTCATT-3	CANCER-LMP2A	CLGGLLTMV	A*02:01	CASSDTYNEQFF	39	1
GCACTCTGTAGCCTCG-3	CANCER-LMP2A	CLGGLLTMV	A*02:01	CASSDTYNEQFF	39	1
ATCTGCCGTGCAACTT-4	CANCER-LMP2A	CLGGLLTMV	A*02:01	CASSDTYNEQFF	39	1
AACTCCCAGGCACATG-1	CANCER-P2X5A	TPNQRQNVC	B*07:02	CASSDTYNEQFF	39	1
AAACCTGGTGTGACCC-1	CANCER-WT1	RMFPNAPYL	A*02:01	CASSDTYNEQFF	39	1
GCAAACTTCATCGGAT-1	CANCER-WT1	RMFPNAPYL	A*02:01	CASSDTYNEQFF	39	1
GCGCCAATCCCTTGCA-1	CANCER-WT1	RMFPNAPYL	A*02:01	CASSDTYNEQFF	39	1
AGCGTATAGCTGTTCA-3	CANCER-WT1	RMFPNAPYL	A*02:01	CASSDTYNEQFF	39	1
GTTTCTACAATCTACG-3	CANCER-WT1	RMFPNAPYL	A*02:01	CASSDTYNEQFF	39	1
CACATTTGTTCGTGAT-4	CANCER-WT1	RMFPNAPYL	A*02:01	CASSDTYNEQFF	39	1
CTCCTAGGTAGCGCTC-4	CANCER-WT1	RMFPNAPYL	A*02:01	CASSDTYNEQFF	39	1
CGATTGAAGTGGGTTG-1	CMV-PP65	NLVPMVATV	A*02:01	CASSDTYNEQFF	39	1
GCAAACTTCATCGGAT-1	CMV-PP65	NLVPMVATV	A*02:01	CASSDTYNEQFF	39	1
TTGCGTCCATTTGCTT-1	CMV-PP65	NLVPMVATV	A*02:01	CASSDTYNEQFF	39	1
CATCCACAGTGACTCT-2	CMV-PP65	NLVPMVATV	A*02:01	CASSDTYNEQFF	39	1
GAGGTGACAACTGCTA-2	CMV-PP65	NLVPMVATV	A*02:01	CASSDTYNEQFF	39	1
TAAGAGAGTTCGAATC-2	CMV-PP65	NLVPMVATV	A*02:01	CASSDTYNEQFF	39	1
AAGTCTGGTGACCAAG-3	CMV-PP65	NLVPMVATV	A*02:01	CASSDTYNEQFF	39	1
CCTTTCTCACAGGCCT-3	CMV-PP65	NLVPMVATV	A*02:01	CASSDTYNEQFF	39	1
CGTTCTGGTATAGGTA-3	CMV-PP65	NLVPMVATV	A*02:01	CASSDTYNEQFF	39	1
TAAGCGTTCTAACCGA-3	CMV-PP65	NLVPMVATV	A*02:01	CASSDTYNEQFF	39	1
TTTGTCAAGGTAGCTG-3	CMV-PP65	NLVPMVATV	A*02:01	CASSDTYNEQFF	39	1
CACATTTCAGCCAGAA-4	CMV-PP65	NLVPMVATV	A*02:01	CASSDTYNEQFF	39	1
AACTCCCAGGCACATG-1	CTRL	AAKGRGAAL	B*08:01	CASSDTYNEQFF	39	1
GCAAACTTCATCGGAT-1	CTRL	AAKGRGAAL	B*08:01	CASSDTYNEQFF	39	1
GGATGTTCAAGTTGTC-2	CTRL	AAKGRGAAL	B*08:01	CASSDTYNEQFF	39	1
TGCTACCCAAGCCGCT-1	CANCER-BCLX	YLNDHLEPWI	A*02:01	CASSDTYNEQFF	38	1
CTTACCGGTAGCGCTC-2	CANCER-BLC2	ALSPVPPVV	A*02:01	CASSDTYNEQFF	38	1
TTAGGCAAGGGTTTCT-3	CANCER-BLC2	ALSPVPPVV	A*02:01	CASSDTYNEQFF	38	1
GGAATAATCTTAGAGC-4	CANCER-BLC2	ALSPVPPVV	A*02:01	CASSDTYNEQFF	38	1
TCGCGAGTCGACAGCC-4	CANCER-BLC2	ALSPVPPVV	A*02:01	CASSDTYNEQFF	38	1
CCACGGAAGGTGCACA-1	CANCER-BMI	TLQDIVYKL	A*02:01	CASSDTYNEQFF	38	1
GGCTGGTAGATGCGAC-3	CANCER-BMI	TLQDIVYKL	A*02:01	CASSDTYNEQFF	38	1
TAAGCGTTCCAGTATG-4	CANCER-BMI	TLQDIVYKL	A*02:01	CASSDTYNEQFF	38	1
AAGACCTAGACAGAGA-4	CANCER-CAMEL	APRGVRMAV	B*07:02	CASSDTYNEQFF	38	1
CCAATCCTCCATGAGT-1	CANCER-CEACAM	LPVSPRLQL	B*07:02	CASSDTYNEQFF	38	1
ATCATGGCAAATCCGT-2	CANCER-CEACAM	LPVSPRLQL	B*07:02	CASSDTYNEQFF	38	1
ATGTGTGTCCGCGCAA-3	CANCER-CEACAM	LPVSPRLQL	B*07:02	CASSDTYNEQFF	38	1
CCGTACTAGTTGTAGA-4	CANCER-CEACAM	LPVSPRLQL	B*07:02	CASSDTYNEQFF	38	1
GTGCTTCCAATCTACG-1	CANCER-LMP2A	CLGGLLTMV	A*02:01	CASSDTYNEQFF	38	1
CTGCCTACAAGCGAGT-4	CANCER-LMP2A	CLGGLLTMV	A*02:01	CASSDTYNEQFF	38	1
CCTACCACAGTCGATT-4	CANCER-P2X5A	TPNQRQNVC	B*07:02	CASSDTYNEQFF	38	1
AACCGCGAGATGCGAC-3	CANCER-WT1	RMFPNAPYL	A*02:01	CASSDTYNEQFF	38	1
CCAGCGATCATTTGGG-3	CANCER-WT1	RMFPNAPYL	A*02:01	CASSDTYNEQFF	38	1
AATCGGTCAGATGGGT-1	CMV-PP65	NLVPMVATV	A*02:01	CASSDTYNEQFF	38	1
ATCACGATCGGACAAG-1	CMV-PP65	NLVPMVATV	A*02:01	CASSDTYNEQFF	38	1
ATTCTACAGGCGACAT-1	CMV-PP65	NLVPMVATV	A*02:01	CASSDTYNEQFF	38	1
CACAAACCAGATGAGC-1	CMV-PP65	NLVPMVATV	A*02:01	CASSDTYNEQFF	38	1
GGACAGAAGTGGTAGC-1	CMV-PP65	NLVPMVATV	A*02:01	CASSDTYNEQFF	38	1
GGGTTGCTCCTCCTAG-1	CMV-PP65	NLVPMVATV	A*02:01	CASSDTYNEQFF	38	1
AAAGCAACAAGTCTGT-2	CMV-PP65	NLVPMVATV	A*02:01	CASSDTYNEQFF	38	1
CACACTCCACAGACTT-2	CMV-PP65	NLVPMVATV	A*02:01	CASSDTYNEQFF	38	1
CAGATCACATCGATTG-3	CMV-PP65	NLVPMVATV	A*02:01	CASSDTYNEQFF	38	1
CTGTTTAGTAGCCTCG-3	CMV-PP65	NLVPMVATV	A*02:01	CASSDTYNEQFF	38	1
GTCATTTAGAAGGTTT-3	CMV-PP65	NLVPMVATV	A*02:01	CASSDTYNEQFF	38	1
TAGACCAAGACCCACC-3	CMV-PP65	NLVPMVATV	A*02:01	CASSDTYNEQFF	38	1
GCATGATCAGCGTTCG-1	CTRL	AAKGRGAAL	B*08:01	CASSDTYNEQFF	38	1
TGAGAGGTCATTATCC-3	CTRL	AAKGRGAAL	B*08:01	CASSDTYNEQFF	38	1
TAAGCGTTCCAGTATG-4	CTRL	AAKGRGAAL	B*08:01	CASSDTYNEQFF	38	1
CCTCTGAGTATATCCG-3	CANCER-BCLX	YLNDHLEPWI	A*02:01	CASSDTYNEQFF	37	1
CTAATGGAGATGCGAC-1	CANCER-BLC2	ALSPVPPVV	A*02:01	CASSDTYNEQFF	37	1
TGTGTTTCAAGCCGCT-1	CANCER-BLC2	ALSPVPPVV	A*02:01	CASSDTYNEQFF	37	1
CCTACACTCTGATTCT-3	CANCER-BLC2	ALSPVPPVV	A*02:01	CASSDTYNEQFF	37	1
CCGGTAGTCGGCTACG-1	CANCER-BLC5	YLNRHLHTWI	A*02:01	CASSDTYNEQFF	37	1
GCGCCAAAGTCTCGGC-2	CANCER-BLC5	YLNRHLHTWI	A*02:01	CASSDTYNEQFF	37	1
GGGCACTCAGCATACT-4	CANCER-BLC5	YLNRHLHTWI	A*02:01	CASSDTYNEQFF	37	1
CTTCTCTAGTTACGGG-1	CANCER-BMI	TLQDIVYKL	A*02:01	CASSDTYNEQFF	37	1
ACCTTTAAGAAGGGTA-2	CANCER-BMI	TLQDIVYKL	A*02:01	CASSDTYNEQFF	37	1
CACACTCGTAGTACCT-2	CANCER-BMI	TLQDIVYKL	A*02:01	CASSDTYNEQFF	37	1
GCGAGAACACGAGGTA-2	CANCER-BMI	TLQDIVYKL	A*02:01	CASSDTYNEQFF	37	1
TATGCCCAGCGTGTCC-3	CANCER-BMI	TLQDIVYKL	A*02:01	CASSDTYNEQFF	37	1
GACTAACAGTGGTAGC-3	CANCER-CEACAM	LPVSPRLQL	B*07:02	CASSDTYNEQFF	37	1
GCGCCAACAGATCTGT-1	CANCER-LMP2A	CLGGLLTMV	A*02:01	CASSDTYNEQFF	37	1
GGATTACCAGTTCATG-2	CANCER-LMP2A	CLGGLLTMV	A*02:01	CASSDTYNEQFF	37	1
GATGAAATCTGATACG-3	CANCER-LMP2A	CLGGLLTMV	A*02:01	CASSDTYNEQFF	37	1
TTCGAAGTCAGTTAGC-4	CANCER-LMP2A	CLGGLLTMV	A*02:01	CASSDTYNEQFF	37	1
CTAATGGAGATGCGAC-1	CANCER-P2X5A	TPNQRQNVC	B*07:02	CASSDTYNEQFF	37	1
CGTCCATCACTACAGT-1	CANCER-WT1	RMFPNAPYL	A*02:01	CASSDTYNEQFF	37	1
AACACGTCACTGTCGG-1	CMV-PP65	NLVPMVATV	A*02:01	CASSDTYNEQFF	37	1
CCGGTAGTCGGCTACG-1	CMV-PP65	NLVPMVATV	A*02:01	CASSDTYNEQFF	37	1
CTAATGGAGATGCGAC-1	CMV-PP65	NLVPMVATV	A*02:01	CASSDTYNEQFF	37	1
CTTCTCTAGTTACGGG-1	CMV-PP65	NLVPMVATV	A*02:01	CASSDTYNEQFF	37	1
GCGCCAACAAATCCGT-1	CMV-PP65	NLVPMVATV	A*02:01	CASSDTYNEQFF	37	1
CCCTCCTCAATTCCTT-2	CMV-PP65	NLVPMVATV	A*02:01	CASSDTYNEQFF	37	1
CGATGGCCACGGCTAC-2	CMV-PP65	NLVPMVATV	A*02:01	CASSDTYNEQFF	37	1
GCACTCTGTGACTACT-2	CMV-PP65	NLVPMVATV	A*02:01	CASSDTYNEQFF	37	1
GTACTTTGTGAACCTT-2	CMV-PP65	NLVPMVATV	A*02:01	CASSDTYNEQFF	37	1
TACAGTGTCGTATCAG-2	CMV-PP65	NLVPMVATV	A*02:01	CASSDTYNEQFF	37	1
TGGCCAGTCGGAATCT-2	CMV-PP65	NLVPMVATV	A*02:01	CASSDTYNEQFF	37	1
ACACCGGCAAAGCGGT-3	CMV-PP65	NLVPMVATV	A*02:01	CASSDTYNEQFF	37	1
CATATTCCAATAGCAA-3	CMV-PP65	NLVPMVATV	A*02:01	CASSDTYNEQFF	37	1
CCACGGATCAAACGGG-3	CMV-PP65	NLVPMVATV	A*02:01	CASSDTYNEQFF	37	1
TGCTGCTTCGCATGGC-3	CMV-PP65	NLVPMVATV	A*02:01	CASSDTYNEQFF	37	1
TTGGCAAAGATGAGAG-3	CMV-PP65	NLVPMVATV	A*02:01	CASSDTYNEQFF	37	1
CACCACTCAGCCAATT-4	CMV-PP65	NLVPMVATV	A*02:01	CASSDTYNEQFF	37	1
CCACTACCATCGGTTA-4	CMV-PP65	NLVPMVATV	A*02:01	CASSDTYNEQFF	37	1
CCTATTAGTCTAGGTT-4	CMV-PP65	NLVPMVATV	A*02:01	CASSDTYNEQFF	37	1
CGTCAGGCAATCTGCA-4	CMV-PP65	NLVPMVATV	A*02:01	CASSDTYNEQFF	37	1
GATCGATGTAGGCTGA-4	CMV-PP65	NLVPMVATV	A*02:01	CASSDTYNEQFF	37	1
TATCTCAAGGGATACC-4	CMV-PP65	NLVPMVATV	A*02:01	CASSDTYNEQFF	37	1
GAAGCAGTCTTTCCTC-1	CTRL	AAKGRGAAL	B*08:01	CASSDTYNEQFF	37	1
GTACTTTAGGAATCGC-1	CTRL	AAKGRGAAL	B*08:01	CASSDTYNEQFF	37	1
TTATGCTCAGCGTCCA-4	CTRL	AAKGRGAAL	B*08:01	CASSDTYNEQFF	37	1
TTCGGTCAGCCGCCTA-4	CTRL	AAKGRGAAL	B*08:01	CASSDTYNEQFF	37	1
CTACACCAGGCCGAAT-1	CANCER-BCLX	YLNDHLEPWI	A*02:01	CASSDTYNEQFF	36	1
CAGGTGCGTTACCAGT-3	CANCER-BCLX	YLNDHLEPWI	A*02:01	CASSDTYNEQFF	36	1
ACAGCTAGTGCTTCTC-3	CANCER-BCR-ABL	GVRGRVEEI	A*02:01	CASSDTYNEQFF	36	1
CACAAACGTCGCCATG-1	CANCER-BLC2	ALSPVPPVV	A*02:01	CASSDTYNEQFF	36	1
CCGTTCACATCCTAGA-2	CANCER-BLC2	ALSPVPPVV	A*02:01	CASSDTYNEQFF	36	1
TGCCCTAGTTTGTTGG-4	CANCER-BLC2	ALSPVPPVV	A*02:01	CASSDTYNEQFF	36	1
TCCACACAGACGCACA-1	CANCER-BLC5	YLNRHLHTWI	A*02:01	CASSDTYNEQFF	36	1
TTCTACAAGGACTGGT-2	CANCER-BLC5	YLNRHLHTWI	A*02:01	CASSDTYNEQFF	36	1
AAGGCAGTCTACTATC-4	CANCER-BLC5	YLNRHLHTWI	A*02:01	CASSDTYNEQFF	36	1
CAGTAACGTCCAAGTT-1	CANCER-BMI	TLQDIVYKL	A*02:01	CASSDTYNEQFF	36	1
CCGTTCACATCCTAGA-2	CANCER-BMI	TLQDIVYKL	A*02:01	CASSDTYNEQFF	36	1
GTCTTCGAGTGTTTGC-2	CANCER-BMI	TLQDIVYKL	A*02:01	CASSDTYNEQFF	36	1
TTCTACAAGGACTGGT-2	CANCER-BMI	TLQDIVYKL	A*02:01	CASSDTYNEQFF	36	1
TTCTACAAGGACTGGT-2	CANCER-CAMEL	APRGVRMAV	B*07:02	CASSDTYNEQFF	36	1
GGATTACAGTATGACA-1	CANCER-CEACAM	LPVSPRLQL	B*07:02	CASSDTYNEQFF	36	1
TACAGTGTCTTGTACT-2	CANCER-CEACAM	LPVSPRLQL	B*07:02	CASSDTYNEQFF	36	1
TTCTACAAGGACTGGT-2	CANCER-CEACAM	LPVSPRLQL	B*07:02	CASSDTYNEQFF	36	1
CTGTTTATCTAAGCCA-3	CANCER-CEACAM	LPVSPRLQL	B*07:02	CASSDTYNEQFF	36	1
CGAGCCAGTACCGCTG-4	CANCER-CEACAM	LPVSPRLQL	B*07:02	CASSDTYNEQFF	36	1
TACTTGTCAGCTTCGG-1	CANCER-LMP2A	CLGGLLTMV	A*02:01	CASSDTYNEQFF	36	1
CCGTTCACATCCTAGA-2	CANCER-LMP2A	CLGGLLTMV	A*02:01	CASSDTYNEQFF	36	1
TTCTCCTGTTTGCATG-4	CANCER-LMP2A	CLGGLLTMV	A*02:01	CASSDTYNEQFF	36	1
CGAACATAGACTAGAT-2	CANCER-P2X5A	TPNQRQNVC	B*07:02	CASSDTYNEQFF	36	1
TTCTACAAGGACTGGT-2	CANCER-WT1	RMFPNAPYL	A*02:01	CASSDTYNEQFF	36	1
ACAGCTATCAGCTGGC-4	CANCER-WT1	RMFPNAPYL	A*02:01	CASSDTYNEQFF	36	1
AGCTCTCAGGCGATAC-1	CMV-PP65	NLVPMVATV	A*02:01	CASSDTYNEQFF	36	1
CGTGTCTCAATGGAGC-1	CMV-PP65	NLVPMVATV	A*02:01	CASSDTYNEQFF	36	1
GTTAAGCTCGTTTGCC-1	CMV-PP65	NLVPMVATV	A*02:01	CASSDTYNEQFF	36	1
TACTTGTGTACCGGCT-1	CMV-PP65	NLVPMVATV	A*02:01	CASSDTYNEQFF	36	1
CCGTTCACATCCTAGA-2	CMV-PP65	NLVPMVATV	A*02:01	CASSDTYNEQFF	36	1
TTCTACAAGGACTGGT-2	CMV-PP65	NLVPMVATV	A*02:01	CASSDTYNEQFF	36	1
TTTATGCTCAGGTTCA-2	CMV-PP65	NLVPMVATV	A*02:01	CASSDTYNEQFF	36	1
TTTATGCTCTCCCTGA-2	CMV-PP65	NLVPMVATV	A*02:01	CASSDTYNEQFF	36	1
ACAGCTAGTGCTTCTC-3	CMV-PP65	NLVPMVATV	A*02:01	CASSDTYNEQFF	36	1
CGGTTAACAGATGAGC-3	CMV-PP65	NLVPMVATV	A*02:01	CASSDTYNEQFF	36	1
AACTCTTCATGTCGAT-4	CMV-PP65	NLVPMVATV	A*02:01	CASSDTYNEQFF	36	1
ACAGCCGGTACACCGC-4	CMV-PP65	NLVPMVATV	A*02:01	CASSDTYNEQFF	36	1
CTCAGAATCAGTTAGC-4	CMV-PP65	NLVPMVATV	A*02:01	CASSDTYNEQFF	36	1
GCGAGAAGTGCTAGCC-4	CMV-PP65	NLVPMVATV	A*02:01	CASSDTYNEQFF	36	1
TTTGTCAGTCTAGTGT-1	CTRL	AAKGRGAAL	B*08:01	CASSDTYNEQFF	36	1
CAGCGACAGCATCATC-2	CTRL	AAKGRGAAL	B*08:01	CASSDTYNEQFF	36	1
TTCTACAAGGACTGGT-2	CTRL	AAKGRGAAL	B*08:01	CASSDTYNEQFF	36	1
GTTTCTATCTAAGCCA-3	CTRL	AAKGRGAAL	B*08:01	CASSDTYNEQFF	36	1
GCATGCGGTTGGACCC-4	CTRL	AAKGRGAAL	B*08:01	CASSDTYNEQFF	36	1
TTTATGCCACAGCGTC-2	CANCER-BCLX	YLNDHLEPWI	A*02:01	CASSDTYNEQFF	35	1
CATTATCTCTACCTGC-3	CANCER-BCLX	YLNDHLEPWI	A*02:01	CASSDTYNEQFF	35	1
GGTGTTAGTCTCTCGT-3	CANCER-BCLX	YLNDHLEPWI	A*02:01	CASSDTYNEQFF	35	1
CGACCTTGTGACGGTA-1	CANCER-BLC2	ALSPVPPVV	A*02:01	CASSDTYNEQFF	35	1
TCTGAGACAGCCTGTG-1	CANCER-BLC2	ALSPVPPVV	A*02:01	CASSDTYNEQFF	35	1
CGGTTAAAGTTCCACA-3	CANCER-BLC2	ALSPVPPVV	A*02:01	CASSDTYNEQFF	35	1
TAGCCGGCACCACCAG-3	CANCER-BLC2	ALSPVPPVV	A*02:01	CASSDTYNEQFF	35	1
TCTGAGAAGACTACAA-3	CANCER-BLC2	ALSPVPPVV	A*02:01	CASSDTYNEQFF	35	1
TCAGCTCGTAATCACC-4	CANCER-BLC2	ALSPVPPVV	A*02:01	CASSDTYNEQFF	35	1
TGACTTTAGCCAGTTT-4	CANCER-BLC2	ALSPVPPVV	A*02:01	CASSDTYNEQFF	35	1
GAATGAAGTCCGTCAG-3	CANCER-BLC4	WLSLKTLLSL	A*02:01	CASSDTYNEQFF	35	1
CAGATCAAGATCCTGT-4	CANCER-BLC4	WLSLKTLLSL	A*02:01	CASSDTYNEQFF	35	1
GAATGAAGTCCGTCAG-3	CANCER-BLC5	YLNRHLHTWI	A*02:01	CASSDTYNEQFF	35	1
GCTGCAGAGCATGGCA-3	CANCER-BLC5	YLNRHLHTWI	A*02:01	CASSDTYNEQFF	35	1
CATCGAACAAAGCGGT-4	CANCER-BLC5	YLNRHLHTWI	A*02:01	CASSDTYNEQFF	35	1
TAGCCGGGTAAGTTCC-4	CANCER-BLC5	YLNRHLHTWI	A*02:01	CASSDTYNEQFF	35	1
CGGCTAGCAACGATCT-1	CANCER-BMI	TLQDIVYKL	A*02:01	CASSDTYNEQFF	35	1
AAGTCTGCAATCTACG-2	CANCER-BMI	TLQDIVYKL	A*02:01	CASSDTYNEQFF	35	1
AAAGATGTCTTCATGT-4	CANCER-BMI	TLQDIVYKL	A*02:01	CASSDTYNEQFF	35	1
AACGTTGCAGTAAGAT-3	CANCER-CAMEL	APRGVRMAV	B*07:02	CASSDTYNEQFF	35	1
AAGGTTCAGGCCATAG-3	CANCER-CAMEL	APRGVRMAV	B*07:02	CASSDTYNEQFF	35	1
CAGAGAGGTCTCCATC-4	CANCER-CAMEL	APRGVRMAV	B*07:02	CASSDTYNEQFF	35	1
AAGTCTGCAATCTACG-2	CANCER-CEACAM	LPVSPRLQL	B*07:02	CASSDTYNEQFF	35	1
GGATTACTCAGGTTCA-2	CANCER-CEACAM	LPVSPRLQL	B*07:02	CASSDTYNEQFF	35	1
AAAGATGTCTTCATGT-4	CANCER-CEACAM	LPVSPRLQL	B*07:02	CASSDTYNEQFF	35	1
CAAGATCCATCATCCC-1	CANCER-LMP2A	CLGGLLTMV	A*02:01	CASSDTYNEQFF	35	1
TCATTACGTGGCGAAT-2	CANCER-LMP2A	CLGGLLTMV	A*02:01	CASSDTYNEQFF	35	1
AAGACCTCACGGCGTT-3	CANCER-LMP2A	CLGGLLTMV	A*02:01	CASSDTYNEQFF	35	1
TCTGAGAAGACTACAA-3	CANCER-LMP2A	CLGGLLTMV	A*02:01	CASSDTYNEQFF	35	1
CATGCCTGTTCCGTCT-4	CANCER-LMP2A	CLGGLLTMV	A*02:01	CASSDTYNEQFF	35	1
CCTAGCTCATCCAACA-4	CANCER-LMP2A	CLGGLLTMV	A*02:01	CASSDTYNEQFF	35	1
GCGACCACAGTATCTG-4	CANCER-LMP2A	CLGGLLTMV	A*02:01	CASSDTYNEQFF	35	1
GGAATAAGTGTCGCTG-4	CANCER-LMP2A	CLGGLLTMV	A*02:01	CASSDTYNEQFF	35	1
GTTCGGGCACAGGAGT-4	CANCER-LMP2A	CLGGLLTMV	A*02:01	CASSDTYNEQFF	35	1
AAGTCTGCAATCTACG-2	CANCER-P2X5A	TPNQRQNVC	B*07:02	CASSDTYNEQFF	35	1
AAGTCTGCAATCTACG-2	CANCER-WT1	RMFPNAPYL	A*02:01	CASSDTYNEQFF	35	1
GTTAAGCAGGGTGTTG-3	CANCER-WT1	RMFPNAPYL	A*02:01	CASSDTYNEQFF	35	1
TCAGCTCGTAATCACC-4	CANCER-WT1	RMFPNAPYL	A*02:01	CASSDTYNEQFF	35	1
TTGTAGGTCAGTACGT-1	CMV-PP65	NLVPMVATV	A*02:01	CASSDTYNEQFF	35	1
AAGTCTGCAATCTACG-2	CMV-PP65	NLVPMVATV	A*02:01	CASSDTYNEQFF	35	1
ACGGGCTCATTGGGCC-2	CMV-PP65	NLVPMVATV	A*02:01	CASSDTYNEQFF	35	1
CACACCTTCCGCTGTT-2	CMV-PP65	NLVPMVATV	A*02:01	CASSDTYNEQFF	35	1
GTCGTAAAGAGACGAA-2	CMV-PP65	NLVPMVATV	A*02:01	CASSDTYNEQFF	35	1
TATCTCATCTTGCCGT-2	CMV-PP65	NLVPMVATV	A*02:01	CASSDTYNEQFF	35	1
TCGAGGCAGCCCAATT-2	CMV-PP65	NLVPMVATV	A*02:01	CASSDTYNEQFF	35	1
CAGAGAGAGTCATGCT-3	CMV-PP65	NLVPMVATV	A*02:01	CASSDTYNEQFF	35	1
CTAAGACGTTCGCTAA-3	CMV-PP65	NLVPMVATV	A*02:01	CASSDTYNEQFF	35	1
GAATGAAGTCCGTCAG-3	CMV-PP65	NLVPMVATV	A*02:01	CASSDTYNEQFF	35	1
AAAGATGTCTTCATGT-4	CMV-PP65	NLVPMVATV	A*02:01	CASSDTYNEQFF	35	1
AACTGGTCACTCAGGC-4	CMV-PP65	NLVPMVATV	A*02:01	CASSDTYNEQFF	35	1
CGTTAGATCTTGTCAT-4	CMV-PP65	NLVPMVATV	A*02:01	CASSDTYNEQFF	35	1
CTGTGCTCAAGAAGAG-4	CMV-PP65	NLVPMVATV	A*02:01	CASSDTYNEQFF	35	1
GCTCTGTGTTCCCTTG-4	CMV-PP65	NLVPMVATV	A*02:01	CASSDTYNEQFF	35	1
TCATTTGAGCTTTGGT-1	CTRL	AAKGRGAAL	B*08:01	CASSDTYNEQFF	35	1
TTGTAGGTCAGTACGT-1	CTRL	AAKGRGAAL	B*08:01	CASSDTYNEQFF	35	1
AAGTCTGCAATCTACG-2	CTRL	AAKGRGAAL	B*08:01	CASSDTYNEQFF	35	1
GAATGAAGTCCGTCAG-3	CTRL	AAKGRGAAL	B*08:01	CASSDTYNEQFF	35	1
GACACGCCATGCCCGA-4	CTRL	AAKGRGAAL	B*08:01	CASSDTYNEQFF	35	1
CCGTACTGTGCTTCTC-3	CANCER-BCLX	YLNDHLEPWI	A*02:01	CASSDTYNEQFF	34	1
ATCATCTGTGCTAGCC-4	CANCER-BCLX	YLNDHLEPWI	A*02:01	CASSDTYNEQFF	34	1
CGATCGGTCTTGCAAG-1	CANCER-BCR-ABL	GVRGRVEEI	A*02:01	CASSDTYNEQFF	34	1
GACAGAGAGGATCGCA-1	CANCER-BCR-ABL	GVRGRVEEI	A*02:01	CASSDTYNEQFF	34	1
TACACGATCACCTCGT-1	CANCER-BLC2	ALSPVPPVV	A*02:01	CASSDTYNEQFF	34	1
TACTCATAGCTAAACA-1	CANCER-BLC2	ALSPVPPVV	A*02:01	CASSDTYNEQFF	34	1
CGGAGTCAGCCGTCGT-2	CANCER-BLC2	ALSPVPPVV	A*02:01	CAGAEYGNKLVF	34	1
TGAGAGGAGGCAAAGA-3	CANCER-BLC2	ALSPVPPVV	A*02:01	CASSDTYNEQFF	34	1
AACCATGGTCTCTCGT-4	CANCER-BLC2	ALSPVPPVV	A*02:01	CASSDTYNEQFF	34	1
TTTGGTTTCCTAAGTG-4	CANCER-BLC2	ALSPVPPVV	A*02:01	CASSDTYNEQFF	34	1
GTCAAGTGTCGCATAT-3	CANCER-BLC4	WLSLKTLLSL	A*02:01	CASSDTYNEQFF	34	1
TGTCCCAAGATCGATA-4	CANCER-BLC5	YLNRHLHTWI	A*02:01	CASSDTYNEQFF	34	1
AACCGCGAGGGTTTCT-4	CANCER-BMI	TLQDIVYKL	A*02:01	CASSDTYNEQFF	34	1
CCCTCCTCAAATACAG-4	CANCER-BMI	TLQDIVYKL	A*02:01	CASSDTYNEQFF	34	1
CTCGTCAAGCTGTTCA-4	CANCER-BMI	TLQDIVYKL	A*02:01	CASSDTYNEQFF	34	1
TGACTTTAGCTAGTGG-2	CANCER-CAMEL	APRGVRMAV	B*07:02	CASSDTYNEQFF	34	1
GCGCAACAGTACACCT-4	CANCER-CAMEL	APRGVRMAV	B*07:02	CASSDTYNEQFF	34	1
CTACACCTCATGTCCC-1	CANCER-CEACAM	LPVSPRLQL	B*07:02	CASSDTYNEQFF	34	1
GTACTTTGTAACGCGA-2	CANCER-CEACAM	LPVSPRLQL	B*07:02	CASSDTYNEQFF	34	1
CACAGTAGTCCGAGTC-4	CANCER-CEACAM	LPVSPRLQL	B*07:02	CASSDTYNEQFF	34	1
GTTACAGAGTGAAGAG-2	CANCER-LMP2A	CLGGLLTMV	A*02:01	CASSDTYNEQFF	34	1
ACTGATGCATGGGAAC-4	CANCER-LMP2A	CLGGLLTMV	A*02:01	CASSDTYNEQFF	34	1
AGCGTATCACATAACC-4	CANCER-LMP2A	CLGGLLTMV	A*02:01	CASSDTYNEQFF	34	1
TCATTACCAATGGAAT-4	CANCER-LMP2A	CLGGLLTMV	A*02:01	CASSDTYNEQFF	34	1
TCCCGATGTACAAGTA-2	CANCER-P2X5A	TPNQRQNVC	B*07:02	CASSDTYNEQFF	34	1
CCTACACAGACCCACC-2	CANCER-WT1	RMFPNAPYL	A*02:01	CASSDTYNEQFF	34	1
GGTGTTAAGACCACGA-2	CANCER-WT1	RMFPNAPYL	A*02:01	CASSDTYNEQFF	34	1
GTAGTCATCTCTGTCG-2	CANCER-WT1	RMFPNAPYL	A*02:01	CASSDTYNEQFF	34	1
ACCAGTATCTCTTGAT-3	CANCER-WT1	RMFPNAPYL	A*02:01	CASSDTYNEQFF	34	1
GTAGTCACACGACGAA-3	CANCER-WT1	RMFPNAPYL	A*02:01	CASSDTYNEQFF	34	1
GATGAGGTCCCTGACT-4	CANCER-WT1	RMFPNAPYL	A*02:01	CASSDTYNEQFF	34	1
TGACTTTGTGAAGGCT-4	CANCER-WT1	RMFPNAPYL	A*02:01	CASSDTYNEQFF	34	1
CGATGTACAAGGTTCT-1	CMV-PP65	NLVPMVATV	A*02:01	CASSDTYNEQFF	34	1
TACACGACATCCGGGT-1	CMV-PP65	NLVPMVATV	A*02:01	CASSDTYNEQFF	34	1
TACTCATAGCTAAACA-1	CMV-PP65	NLVPMVATV	A*02:01	CASSDTYNEQFF	34	1
TCATTTGGTCTAGGTT-1	CMV-PP65	NLVPMVATV	A*02:01	CASSDTYNEQFF	34	1
TGCCCTAAGTCCTCCT-1	CMV-PP65	NLVPMVATV	A*02:01	CASSDTYNEQFF	34	1
TTAGTTCCACACGCTG-1	CMV-PP65	NLVPMVATV	A*02:01	CASSDTYNEQFF	34	1
ACACCCTGTCATATGC-2	CMV-PP65	NLVPMVATV	A*02:01	CASSDTYNEQFF	34	1
CCTACACAGACCCACC-2	CMV-PP65	NLVPMVATV	A*02:01	CASSDTYNEQFF	34	1
CTCGAGGTCCGCGTTT-2	CMV-PP65	NLVPMVATV	A*02:01	CASSDTYNEQFF	34	1
CTCTAATTCTACTTAC-2	CMV-PP65	NLVPMVATV	A*02:01	CASSDTYNEQFF	34	1
GTCTCGTGTTACTGAC-2	CMV-PP65	NLVPMVATV	A*02:01	CASSDTYNEQFF	34	1
TGACAACAGCCAGGAT-2	CMV-PP65	NLVPMVATV	A*02:01	CASSDTYNEQFF	34	1
TGTATTCGTAGCGATG-2	CMV-PP65	NLVPMVATV	A*02:01	CASSDTYNEQFF	34	1
TTAGGCATCACTCCTG-2	CMV-PP65	NLVPMVATV	A*02:01	CASSDTYNEQFF	34	1
GCAGTTACAGTGGAGT-3	CMV-PP65	NLVPMVATV	A*02:01	CASSDTYNEQFF	34	1
GTCAAGTGTCGCATAT-3	CMV-PP65	NLVPMVATV	A*02:01	CASSDTYNEQFF	34	1
TCTCTAAGTTGATTCG-3	CMV-PP65	NLVPMVATV	A*02:01	CASSDTYNEQFF	34	1
TGCCCTATCCGAACGC-3	CMV-PP65	NLVPMVATV	A*02:01	CASSDTYNEQFF	34	1
TGGTTCCTCTAGAGTC-3	CMV-PP65	NLVPMVATV	A*02:01	CASSDTYNEQFF	34	1
AACCGCGAGGGTTTCT-4	CMV-PP65	NLVPMVATV	A*02:01	CASSDTYNEQFF	34	1
ACTTTCAAGTACTTGC-4	CMV-PP65	NLVPMVATV	A*02:01	CASSDTYNEQFF	34	1
ATCACGATCTCTGTCG-4	CMV-PP65	NLVPMVATV	A*02:01	CASSDTYNEQFF	34	1
CACAGTAGTCCGAGTC-4	CMV-PP65	NLVPMVATV	A*02:01	CASSDTYNEQFF	34	1
CGATGTATCAAAGTAG-4	CMV-PP65	NLVPMVATV	A*02:01	CASSDTYNEQFF	34	1
CGTCTACGTGTCAATC-4	CMV-PP65	NLVPMVATV	A*02:01	CASSDTYNEQFF	34	1
CTCGTCAAGCTGTTCA-4	CMV-PP65	NLVPMVATV	A*02:01	CASSDTYNEQFF	34	1
GACGTTATCTTTAGTC-4	CMV-PP65	NLVPMVATV	A*02:01	CASSDTYNEQFF	34	1
TGACGGCAGGCTCTTA-4	CMV-PP65	NLVPMVATV	A*02:01	CASSDTYNEQFF	34	1
TGACTTTGTGAAGGCT-4	CMV-PP65	NLVPMVATV	A*02:01	CASSDTYNEQFF	34	1
TTTGGTTTCCTAAGTG-4	CMV-PP65	NLVPMVATV	A*02:01	CASSDTYNEQFF	34	1
ATCATCTCAGTTCATG-1	CTRL	AAKGRGAAL	B*08:01	CASSDTYNEQFF	34	1
GTTACAGTCGGTGTTA-1	CTRL	AAKGRGAAL	B*08:01	CASSDTYNEQFF	34	1
CCTACACAGACCCACC-2	CTRL	AAKGRGAAL	B*08:01	CASSDTYNEQFF	34	1
CGAGCACAGGCCCTCA-2	CTRL	AAKGRGAAL	B*08:01	CASSDTYNEQFF	34	1
ATTCTACCATCACCCT-3	CTRL	AAKGRGAAL	B*08:01	CASSDTYNEQFF	34	1
TGCCCTATCGTAGATC-2	CANCER-BCLX	YLNDHLEPWI	A*02:01	CASSDTYNEQFF	33	1
CCACGGAAGCTAGTGG-4	CANCER-BCR-ABL	GVRGRVEEI	A*02:01	CASSDTYNEQFF	33	1
ATAGACCCAGATTGCT-2	CANCER-BLC2	ALSPVPPVV	A*02:01	CASSDTYNEQFF	33	1
ATTGGACAGCAATCTC-3	CANCER-BLC2	ALSPVPPVV	A*02:01	CASSDTYNEQFF	33	1
GGGAGATCAATCCGAT-3	CANCER-BLC2	ALSPVPPVV	A*02:01	CASSDTYNEQFF	33	1
ATAGACCGTGAGGCTA-1	CANCER-BLC4	WLSLKTLLSL	A*02:01	CASSDTYNEQFF	33	1
CGTCACTGTACACCGC-1	CANCER-BLC5	YLNRHLHTWI	A*02:01	CASSDTYNEQFF	33	1
CGGACGTTCCAACCAA-2	CANCER-BLC5	YLNRHLHTWI	A*02:01	CASSDTYNEQFF	33	1
CTGTTTAAGTACACCT-2	CANCER-BLC5	YLNRHLHTWI	A*02:01	CASSDTYNEQFF	33	1
ACCAGTACAAACAACA-3	CANCER-BLC5	YLNRHLHTWI	A*02:01	CASSDTYNEQFF	33	1
ATTGGACAGCAATCTC-3	CANCER-BLC5	YLNRHLHTWI	A*02:01	CASSDTYNEQFF	33	1
CTCGAAAGTTATTCTC-3	CANCER-BLC5	YLNRHLHTWI	A*02:01	CASSDTYNEQFF	33	1
GTGTTAGAGCAGGTCA-3	CANCER-BLC5	YLNRHLHTWI	A*02:01	CASSDTYNEQFF	33	1
CTAATGGTCTATCCTA-4	CANCER-BLC5	YLNRHLHTWI	A*02:01	CASSDTYNEQFF	33	1
ACGATACCAGTAAGAT-1	CANCER-BMI	TLQDIVYKL	A*02:01	CASSDTYNEQFF	33	1
GACCAATAGGTCATCT-1	CANCER-BMI	TLQDIVYKL	A*02:01	CASSDTYNEQFF	33	1
TATGCCCCATCCAACA-1	CANCER-BMI	TLQDIVYKL	A*02:01	CASSDTYNEQFF	33	1
GATGAAAGTGAGCGAT-2	CANCER-BMI	TLQDIVYKL	A*02:01	CASSDTYNEQFF	33	1
ATTGGACAGCAATCTC-3	CANCER-BMI	TLQDIVYKL	A*02:01	CASSDTYNEQFF	33	1
GACTACACAAGGTTTC-3	CANCER-BMI	TLQDIVYKL	A*02:01	CASSDTYNEQFF	33	1
AGGCCACCACAGGCCT-4	CANCER-BMI	TLQDIVYKL	A*02:01	CASSDTYNEQFF	33	1
TCAGCAAAGCGTGAGT-1	CANCER-CAMEL	APRGVRMAV	B*07:02	CASSDTYNEQFF	33	1
AGCGGTCAGACCGGAT-2	CANCER-CAMEL	APRGVRMAV	B*07:02	CASSDTYNEQFF	33	1
GGGTCTGCAGCATACT-4	CANCER-CAMEL	APRGVRMAV	B*07:02	CASSDTYNEQFF	33	1
AACTGGTTCCCATTAT-1	CANCER-CEACAM	LPVSPRLQL	B*07:02	CASSDTYNEQFF	33	1
GTCATTTGTGAGGCTA-1	CANCER-CEACAM	LPVSPRLQL	B*07:02	CASSDTYNEQFF	33	1
AACTGGTTCCCGACTT-2	CANCER-CEACAM	LPVSPRLQL	B*07:02	CASSDTYNEQFF	33	1
AAAGCAAAGTAGTGCG-3	CANCER-CEACAM	LPVSPRLQL	B*07:02	CASSDTYNEQFF	33	1
CAGTCCTGTGGCAAAC-3	CANCER-CEACAM	LPVSPRLQL	B*07:02	CASSDTYNEQFF	33	1
CTCGAAATCCTTGGTC-4	CANCER-CEACAM	LPVSPRLQL	B*07:02	CASSDTYNEQFF	33	1
CTCTGGTCATAACCTG-1	CANCER-LMP2A	CLGGLLTMV	A*02:01	CASSDTYNEQFF	33	1
CTGATCCAGCTACCTA-2	CANCER-LMP2A	CLGGLLTMV	A*02:01	CASSDTYNEQFF	33	1
GTCTCGTGTGATGATA-3	CANCER-LMP2A	CLGGLLTMV	A*02:01	CASSDTYNEQFF	33	1
GAGCAGACAATCCAAC-4	CANCER-LMP2A	CLGGLLTMV	A*02:01	CASSDTYNEQFF	33	1
TGCGGGTTCCCGGATG-4	CANCER-LMP2A	CLGGLLTMV	A*02:01	CASSDTYNEQFF	33	1
TGTCCCAAGTCATGCT-4	CANCER-LMP2A	CLGGLLTMV	A*02:01	CASSDTYNEQFF	33	1
GCTTCCACATAGGATA-1	CANCER-P2X5A	TPNQRQNVC	B*07:02	CASSDTYNEQFF	33	1
ATTGGACAGCAATCTC-3	CANCER-P2X5A	TPNQRQNVC	B*07:02	CASSDTYNEQFF	33	1
TACCTATGTGAGCGAT-3	CANCER-P2X5A	TPNQRQNVC	B*07:02	CASSDTYNEQFF	33	1
GTCCTCAGTAATCACC-2	CANCER-WT1	RMFPNAPYL	A*02:01	CASSDTYNEQFF	33	1
TGCTGCTAGCTAGCCC-2	CANCER-WT1	RMFPNAPYL	A*02:01	CASSDTYNEQFF	33	1
CGATGTACAGATCGGA-3	CANCER-WT1	RMFPNAPYL	A*02:01	CASSDTYNEQFF	33	1
CTCGAAATCCTTGGTC-4	CANCER-WT1	RMFPNAPYL	A*02:01	CASSDTYNEQFF	33	1
GGCCGATGTCGGCTCA-4	CANCER-WT1	RMFPNAPYL	A*02:01	CASSDTYNEQFF	33	1
AGCGTATCAAGTAATG-1	CMV-PP65	NLVPMVATV	A*02:01	CASSDTYNEQFF	33	1
AGTGTCAAGCTATGCT-1	CMV-PP65	NLVPMVATV	A*02:01	CASSDTYNEQFF	33	1
CTAAGACCAGTAAGAT-1	CMV-PP65	NLVPMVATV	A*02:01	CASSDTYNEQFF	33	1
GGCAATTAGATGTGTA-1	CMV-PP65	NLVPMVATV	A*02:01	CASSDTYNEQFF	33	1
CGATCGGTCCCAACGG-2	CMV-PP65	NLVPMVATV	A*02:01	CASSDTYNEQFF	33	1
CTGTTTAAGTACACCT-2	CMV-PP65	NLVPMVATV	A*02:01	CASSDTYNEQFF	33	1
GCAGCCAGTCGGCATC-2	CMV-PP65	NLVPMVATV	A*02:01	CASSDTYNEQFF	33	1
ATTGGACAGCAATCTC-3	CMV-PP65	NLVPMVATV	A*02:01	CASSDTYNEQFF	33	1
CAACTAGCACCGATAT-3	CMV-PP65	NLVPMVATV	A*02:01	CASSDTYNEQFF	33	1
GACCTGGCAACTTGAC-3	CMV-PP65	NLVPMVATV	A*02:01	CASSDTYNEQFF	33	1
GCATGCGTCAGTCCCT-3	CMV-PP65	NLVPMVATV	A*02:01	CASSDTYNEQFF	33	1
GGGCACTGTTCACGGC-3	CMV-PP65	NLVPMVATV	A*02:01	CASSDTYNEQFF	33	1
GTAACGTGTATCGCAT-3	CMV-PP65	NLVPMVATV	A*02:01	CASSDTYNEQFF	33	1
TTCTTAGCACACCGCA-3	CMV-PP65	NLVPMVATV	A*02:01	CASSDTYNEQFF	33	1
TTGGAACTCGGCATCG-3	CMV-PP65	NLVPMVATV	A*02:01	CASSDTYNEQFF	33	1
CAGAATCAGTGTTTGC-4	CMV-PP65	NLVPMVATV	A*02:01	CASSDTYNEQFF	33	1
CAGTCCTTCACTTACT-4	CMV-PP65	NLVPMVATV	A*02:01	CASSDTYNEQFF	33	1
CTCTGGTGTCTGATCA-4	CMV-PP65	NLVPMVATV	A*02:01	CASSDTYNEQFF	33	1
CTTGGCTCACATTCGA-4	CMV-PP65	NLVPMVATV	A*02:01	CASSDTYNEQFF	33	1
CTTTGCGTCTTGACGA-4	CMV-PP65	NLVPMVATV	A*02:01	CASSDTYNEQFF	33	1
TACGGATAGCCTTGAT-4	CMV-PP65	NLVPMVATV	A*02:01	CASSDTYNEQFF	33	1
TTATGCTAGCCCTAAT-4	CMV-PP65	NLVPMVATV	A*02:01	CASSDTYNEQFF	33	1
GCAGTTAAGTGAACGC-1	CTRL	AAKGRGAAL	B*08:01	CASSDTYNEQFF	33	1
CGATCGGTCCCAACGG-2	CTRL	AAKGRGAAL	B*08:01	CASSDTYNEQFF	33	1
CGTAGGCCATAACCTG-2	CTRL	AAKGRGAAL	B*08:01	CASSDTYNEQFF	33	1
CGTTCTGAGACAGACC-2	CTRL	AAKGRGAAL	B*08:01	CASSDTYNEQFF	33	1
CTGTTTAAGTACACCT-2	CTRL	AAKGRGAAL	B*08:01	CASSDTYNEQFF	33	1
GGCAATTGTCCTCTTG-2	CTRL	AAKGRGAAL	B*08:01	CASSDTYNEQFF	33	1
ATTGGACAGCAATCTC-3	CTRL	AAKGRGAAL	B*08:01	CASSDTYNEQFF	33	1
TACTCGCGTTACGCGC-4	CTRL	AAKGRGAAL	B*08:01	CASSDTYNEQFF	33	1
CTCGTACGTCCGAATT-1	CANCER-BCLX	YLNDHLEPWI	A*02:01	CASSDTYNEQFF	32	1
TGGCTGGCATGTAGTC-1	CANCER-BCLX	YLNDHLEPWI	A*02:01	CASSDTYNEQFF	32	1
TTAACTCAGTACGTTC-1	CANCER-BCLX	YLNDHLEPWI	A*02:01	CASSDTYNEQFF	32	1
CGAGCACTCATGTGGT-2	CANCER-BCLX	YLNDHLEPWI	A*02:01	CASSDTYNEQFF	32	1
TCAGCAAGTTATCCGA-3	CANCER-BCLX	YLNDHLEPWI	A*02:01	CASSDTYNEQFF	32	1
CGATGGCAGATGAGAG-4	CANCER-BCLX	YLNDHLEPWI	A*02:01	CASSDTYNEQFF	32	1
TAAGCGTTCCGTAGGC-1	CANCER-BCR-ABL	GVRGRVEEI	A*02:01	CASSDTYNEQFF	32	1
AGAGCGACAAGGACTG-1	CANCER-BLC2	ALSPVPPVV	A*02:01	CASSDTYNEQFF	32	1
CCATGTCCACTCGACG-1	CANCER-BLC2	ALSPVPPVV	A*02:01	CASSDTYNEQFF	32	1
TATCAGGCAGTTTACG-1	CANCER-BLC2	ALSPVPPVV	A*02:01	CASSDTYNEQFF	32	1
TTAACTCAGTACGTTC-1	CANCER-BLC2	ALSPVPPVV	A*02:01	CASSDTYNEQFF	32	1
CGAATGTGTTCCGGCA-2	CANCER-BLC2	ALSPVPPVV	A*02:01	CASSDTYNEQFF	32	1
AGCAGCCCAAGTAATG-3	CANCER-BLC2	ALSPVPPVV	A*02:01	CASSDTYNEQFF	32	1
CTCTAATCATATACCG-3	CANCER-BLC2	ALSPVPPVV	A*02:01	CASSDTYNEQFF	32	1
AGGGATGAGCACACAG-4	CANCER-BLC2	ALSPVPPVV	A*02:01	CASSDTYNEQFF	32	1
GTAGTCAAGTGACTCT-4	CANCER-BLC2	ALSPVPPVV	A*02:01	CASSDTYNEQFF	32	1
TCAACGATCTGCCCTA-4	CANCER-BLC2	ALSPVPPVV	A*02:01	CASSDTYNEQFF	32	1
GCCAAATCAGTCAGAG-3	CANCER-BLC5	YLNRHLHTWI	A*02:01	CASSDTYNEQFF	32	1
CATCGGGTCACAACGT-4	CANCER-BLC5	YLNRHLHTWI	A*02:01	CASSDTYNEQFF	32	1
TATCAGGCAGTTTACG-1	CANCER-BMI	TLQDIVYKL	A*02:01	CASSDTYNEQFF	32	1
ATCACGACACGGACAA-2	CANCER-BMI	TLQDIVYKL	A*02:01	CASSDTYNEQFF	32	1
CTACACCAGGGTGTTG-2	CANCER-BMI	TLQDIVYKL	A*02:01	CASSDTYNEQFF	32	1
TTAACTCCAGCCAGAA-2	CANCER-BMI	TLQDIVYKL	A*02:01	CASSDTYNEQFF	32	1
ACGAGGAAGGACATTA-3	CANCER-BMI	TLQDIVYKL	A*02:01	CASSDTYNEQFF	32	1
ACTTTCATCGCGGATC-3	CANCER-BMI	TLQDIVYKL	A*02:01	CASSDTYNEQFF	32	1
AATCGGTGTTACGTCA-4	CANCER-BMI	TLQDIVYKL	A*02:01	CASSDTYNEQFF	32	1
CACTCCACATGTCTCC-4	CANCER-BMI	TLQDIVYKL	A*02:01	CASSDTYNEQFF	32	1
CCAGCGAAGTGTACCT-4	CANCER-BMI	TLQDIVYKL	A*02:01	CASSDTYNEQFF	32	1
AGCTCTCCATCGGACC-4	CANCER-CAMEL	APRGVRMAV	B*07:02	CASSDTYNEQFF	32	1
CGTCACTCACGAGAGT-1	CANCER-CEACAM	LPVSPRLQL	B*07:02	CASSDTYNEQFF	32	1
ACTGTCCAGGGATACC-2	CANCER-CEACAM	LPVSPRLQL	B*07:02	CASSDTYNEQFF	32	1
AGGTCATTCACCAGGC-2	CANCER-CEACAM	LPVSPRLQL	B*07:02	CASSDTYNEQFF	32	1
GTCACGGTCAGCTCGG-4	CANCER-CEACAM	LPVSPRLQL	B*07:02	CASSDTYNEQFF	32	1
ACTGCTCTCCCTCAGT-1	CANCER-LMP2A	CLGGLLTMV	A*02:01	CASSDTYNEQFF	32	1
CTCGAAAGTGAAATCA-1	CANCER-LMP2A	CLGGLLTMV	A*02:01	CASSDTYNEQFF	32	1
TACACGAAGACCGGAT-1	CANCER-LMP2A	CLGGLLTMV	A*02:01	CASSDTYNEQFF	32	1
TCGCGAGGTGAGGGTT-1	CANCER-LMP2A	CLGGLLTMV	A*02:01	CASSDTYNEQFF	32	1
CGCGGTATCTATCCCG-3	CANCER-LMP2A	CLGGLLTMV	A*02:01	CASSDTYNEQFF	32	1
CTTAGGACACATCTTT-3	CANCER-LMP2A	CLGGLLTMV	A*02:01	CASSDTYNEQFF	32	1
ACTGAACTCGATCCCT-3	CANCER-P2X5A	TPNQRQNVC	B*07:02	CASSDTYNEQFF	32	1
AGACGTTGTATGCTTG-1	CANCER-WT1	RMFPNAPYL	A*02:01	CASSDTYNEQFF	32	1
GGCAATTCAAGTCATC-2	CANCER-WT1	RMFPNAPYL	A*02:01	CASSDTYNEQFF	32	1
ACGCCAGCATTCGACA-3	CANCER-WT1	RMFPNAPYL	A*02:01	CASSDTYNEQFF	32	1
ACTGCTCTCCCTCAGT-1	CMV-PP65	NLVPMVATV	A*02:01	CASSDTYNEQFF	32	1
CAGCGACCACTCGACG-1	CMV-PP65	NLVPMVATV	A*02:01	CASSDTYNEQFF	32	1
AAGGCAGGTTCAGCGC-2	CMV-PP65	NLVPMVATV	A*02:01	CASSDTYNEQFF	32	1
AGCAGCCTCTGATTCT-2	CMV-PP65	NLVPMVATV	A*02:01	CASSDTYNEQFF	32	1
CGTTGGGGTGTAAGTA-2	CMV-PP65	NLVPMVATV	A*02:01	CASSDTYNEQFF	32	1
GGCAATTCAAGTCATC-2	CMV-PP65	NLVPMVATV	A*02:01	CASSDTYNEQFF	32	1
TACTTACCAGACAAGC-2	CMV-PP65	NLVPMVATV	A*02:01	CASSDTYNEQFF	32	1
TAGAGCTTCGTCGTTC-2	CMV-PP65	NLVPMVATV	A*02:01	CASSDTYNEQFF	32	1
TCTGGAACAAATTGCC-2	CMV-PP65	NLVPMVATV	A*02:01	CASSDTYNEQFF	32	1
ACGCCAGCATTCGACA-3	CMV-PP65	NLVPMVATV	A*02:01	CASSDTYNEQFF	32	1
AGCTCTCGTGAAAGAG-3	CMV-PP65	NLVPMVATV	A*02:01	CASSDTYNEQFF	32	1
CGCGGTATCTATCCCG-3	CMV-PP65	NLVPMVATV	A*02:01	CASSDTYNEQFF	32	1
CTACATTAGGTAAACT-3	CMV-PP65	NLVPMVATV	A*02:01	CASSDTYNEQFF	32	1
GATCGATAGGGTGTGT-3	CMV-PP65	NLVPMVATV	A*02:01	CASSDTYNEQFF	32	1
GCTGCTTTCTGTACGA-3	CMV-PP65	NLVPMVATV	A*02:01	CASSDTYNEQFF	32	1
GTGGGTCAGTCGTACT-3	CMV-PP65	NLVPMVATV	A*02:01	CASSDTYNEQFF	32	1
AGATCTGTCTTAGCCC-4	CMV-PP65	NLVPMVATV	A*02:01	CASSDTYNEQFF	32	1
AGGGATGAGCACACAG-4	CMV-PP65	NLVPMVATV	A*02:01	CASSDTYNEQFF	32	1
AGGGATGAGCGCCTCA-4	CMV-PP65	NLVPMVATV	A*02:01	CASSDTYNEQFF	32	1
CGACCTTAGTACGATA-4	CMV-PP65	NLVPMVATV	A*02:01	CASSDTYNEQFF	32	1
CGTCAGGTCTCATTCA-4	CMV-PP65	NLVPMVATV	A*02:01	CASSDTYNEQFF	32	1
CGTTAGACACCTATCC-4	CMV-PP65	NLVPMVATV	A*02:01	CASSDTYNEQFF	32	1
GTCACGGTCAGCTCGG-4	CMV-PP65	NLVPMVATV	A*02:01	CASSDTYNEQFF	32	1
TAGACCATCATTTGGG-4	CMV-PP65	NLVPMVATV	A*02:01	CASSDTYNEQFF	32	1
TATTACCAGCTGCGAA-4	CMV-PP65	NLVPMVATV	A*02:01	CASSDTYNEQFF	32	1
TGCTGCTAGTCCGTAT-4	CMV-PP65	NLVPMVATV	A*02:01	CASSDTYNEQFF	32	1
CGAGCACTCATGTGGT-2	CTRL	AAKGRGAAL	B*08:01	CASSDTYNEQFF	32	1
GGCAATTCAAGTCATC-2	CTRL	AAKGRGAAL	B*08:01	CASSDTYNEQFF	32	1
GTACTCCAGAGTGAGA-2	CTRL	AAKGRGAAL	B*08:01	CASSDTYNEQFF	32	1
AACTGGTTCACAACGT-3	CTRL	AAKGRGAAL	B*08:01	CASSDTYNEQFF	32	1
GACTACACACATCTTT-3	CTRL	AAKGRGAAL	B*08:01	CASSDTYNEQFF	32	1
ACGGGTCAGTTATCGC-1	CANCER-BCLX	YLNDHLEPWI	A*02:01	CASSDTYNEQFF	31	1
CCGGTAGAGAAGGTTT-1	CANCER-BCLX	YLNDHLEPWI	A*02:01	CASSDTYNEQFF	31	1
GTAGTCATCGCAGGCT-2	CANCER-BCLX	YLNDHLEPWI	A*02:01	CASSDTYNEQFF	31	1
TATCAGGCAATGGATA-3	CANCER-BCLX	YLNDHLEPWI	A*02:01	CASSDTYNEQFF	31	1
CCCAGTTTCGAACTGT-4	CANCER-BCR-ABL	GVRGRVEEI	A*02:01	CASSDTYNEQFF	31	1
ACTGAACTCCAAACAC-1	CANCER-BLC2	ALSPVPPVV	A*02:01	CASSDTYNEQFF	31	1
CACACTCTCTTGCCGT-1	CANCER-BLC2	ALSPVPPVV	A*02:01	CASSDTYNEQFF	31	1
TTCTTAGGTTGCCTCT-1	CANCER-BLC2	ALSPVPPVV	A*02:01	CASSDTYNEQFF	31	1
TTTATGCTCTCTGAGA-1	CANCER-BLC2	ALSPVPPVV	A*02:01	CASSDTYNEQFF	31	1
ACGGAGATCCAGAGGA-2	CANCER-BLC2	ALSPVPPVV	A*02:01	CASSDTYNEQFF	31	1
CTTGGCTGTCCGTCAG-2	CANCER-BLC2	ALSPVPPVV	A*02:01	CASSDTYNEQFF	31	1
GGGAATGTCAACACCA-2	CANCER-BLC2	ALSPVPPVV	A*02:01	CASSDTYNEQFF	31	1
TGAGGGATCGGCATCG-2	CANCER-BLC2	ALSPVPPVV	A*02:01	CASSDTYNEQFF	31	1
TGGGCGTCACATGACT-2	CANCER-BLC2	ALSPVPPVV	A*02:01	CASSDTYNEQFF	31	1
CTCGTCAGTTTGTTGG-3	CANCER-BLC2	ALSPVPPVV	A*02:01	CASSDTYNEQFF	31	1
CTCTACGTCTTAACCT-3	CANCER-BLC2	ALSPVPPVV	A*02:01	CASSDTYNEQFF	31	1
TACACGATCATAGCAC-3	CANCER-BLC2	ALSPVPPVV	A*02:01	CASSDTYNEQFF	31	1
AGTGAGGGTTGGGACA-1	CANCER-BLC4	WLSLKTLLSL	A*02:01	CASSDTYNEQFF	31	1
TACACGATCATAGCAC-3	CANCER-BLC4	WLSLKTLLSL	A*02:01	CASSDTYNEQFF	31	1
ACGATGTGTCTCAACA-1	CANCER-BLC5	YLNRHLHTWI	A*02:01	CASSDTYNEQFF	31	1
GAGCAGAAGTTATCGC-1	CANCER-BLC5	YLNRHLHTWI	A*02:01	CASSDTYNEQFF	31	1
TAAGAGATCACCGGGT-1	CANCER-BLC5	YLNRHLHTWI	A*02:01	CASSDTYNEQFF	31	1
GTAGTCATCGCAGGCT-2	CANCER-BLC5	YLNRHLHTWI	A*02:01	CASSDTYNEQFF	31	1
TTAACTCTCTCGGACG-2	CANCER-BLC5	YLNRHLHTWI	A*02:01	CASSDTYNEQFF	31	1
TACACGATCATAGCAC-3	CANCER-BLC5	YLNRHLHTWI	A*02:01	CASSDTYNEQFF	31	1
CGCCAAGCAGCTGCTG-4	CANCER-BLC5	YLNRHLHTWI	A*02:01	CASSDTYNEQFF	31	1
ACGTCAAGTGTAAGTA-1	CANCER-BMI	TLQDIVYKL	A*02:01	CASSDTYNEQFF	31	1
CGCTGGACAAGACACG-1	CANCER-BMI	TLQDIVYKL	A*02:01	CASSDTYNEQFF	31	1
GAAACTCAGTCTTGCA-1	CANCER-BMI	TLQDIVYKL	A*02:01	CASSDTYNEQFF	31	1
CGCTGGATCAAGATCC-2	CANCER-BMI	TLQDIVYKL	A*02:01	CASSDTYNEQFF	31	1
CTACATTTCATGCATG-2	CANCER-BMI	TLQDIVYKL	A*02:01	CASSDTYNEQFF	31	1
CACACTCAGTATCTCG-3	CANCER-BMI	TLQDIVYKL	A*02:01	CASSDTYNEQFF	31	1
GAATGAAGTTGATTGC-4	CANCER-BMI	TLQDIVYKL	A*02:01	CASSDTYNEQFF	31	1
GATCGCGAGAAACGCC-1	CANCER-CAMEL	APRGVRMAV	B*07:02	CASSDTYNEQFF	31	1
CTTGGCTCAACTTGAC-3	CANCER-CAMEL	APRGVRMAV	B*07:02	CASSDTYNEQFF	31	1
TCAGGTATCGACGGAA-1	CANCER-CEACAM	LPVSPRLQL	B*07:02	CASSDTYNEQFF	31	1
TTCGGTCGTTGTGGAG-1	CANCER-CEACAM	LPVSPRLQL	B*07:02	CASSDTYNEQFF	31	1
TACACGATCATAGCAC-3	CANCER-CEACAM	LPVSPRLQL	B*07:02	CASSDTYNEQFF	31	1
TATCAGGCAATGGATA-3	CANCER-CEACAM	LPVSPRLQL	B*07:02	CASSDTYNEQFF	31	1
TTGCCGTCACATGACT-1	CANCER-LMP2A	CLGGLLTMV	A*02:01	CASSDTYNEQFF	31	1
CATCGAATCTGGAGCC-2	CANCER-LMP2A	CLGGLLTMV	A*02:01	CASSDTYNEQFF	31	1
TGACGGCGTCAGGACA-2	CANCER-LMP2A	CLGGLLTMV	A*02:01	CASSDTYNEQFF	31	1
AACTCTTGTGCAGACA-3	CANCER-LMP2A	CLGGLLTMV	A*02:01	CASSDTYNEQFF	31	1
TACACGATCATAGCAC-3	CANCER-LMP2A	CLGGLLTMV	A*02:01	CASSDTYNEQFF	31	1
TCGTAGACATGTCCTC-3	CANCER-LMP2A	CLGGLLTMV	A*02:01	CASSDTYNEQFF	31	1
ATTGGTGTCAACGGCC-4	CANCER-LMP2A	CLGGLLTMV	A*02:01	CASSDTYNEQFF	31	1
GACTAACTCACGCGGT-4	CANCER-LMP2A	CLGGLLTMV	A*02:01	CASSDTYNEQFF	31	1
GGCCGATGTATAGGTA-4	CANCER-LMP2A	CLGGLLTMV	A*02:01	CASSDTYNEQFF	31	1
TGAAAGAGTACTTGAC-4	CANCER-LMP2A	CLGGLLTMV	A*02:01	CASSDTYNEQFF	31	1
TGTCCCATCTCTTGAT-4	CANCER-LMP2A	CLGGLLTMV	A*02:01	CASSDTYNEQFF	31	1
TACACGATCATAGCAC-3	CANCER-P2X5A	TPNQRQNVC	B*07:02	CASSDTYNEQFF	31	1
CTACATTTCATGCATG-2	CANCER-WT1	RMFPNAPYL	A*02:01	CASSDTYNEQFF	31	1
ACAGCCGCAGATCTGT-3	CANCER-WT1	RMFPNAPYL	A*02:01	CASSDTYNEQFF	31	1
TAAGTGCCATTTGCTT-3	CANCER-WT1	RMFPNAPYL	A*02:01	CASSDTYNEQFF	31	1
TACACGATCATAGCAC-3	CANCER-WT1	RMFPNAPYL	A*02:01	CASSDTYNEQFF	31	1
TACGGGCTCATCATTC-3	CANCER-WT1	RMFPNAPYL	A*02:01	CASSDTYNEQFF	31	1
TATCAGGCAATGGATA-3	CANCER-WT1	RMFPNAPYL	A*02:01	CASSDTYNEQFF	31	1
AAGGCAGTCTGCAAGT-1	CMV-PP65	NLVPMVATV	A*02:01	CASSDTYNEQFF	31	1
AGCGGTCGTTCGGCAC-1	CMV-PP65	NLVPMVATV	A*02:01	CASSDTYNEQFF	31	1
CAAGATCTCAGGATCT-1	CMV-PP65	NLVPMVATV	A*02:01	CASSDTYNEQFF	31	1
CAGCGACCATTGTGCA-1	CMV-PP65	NLVPMVATV	A*02:01	CASSDTYNEQFF	31	1
CTACCCAAGTGGTAAT-1	CMV-PP65	NLVPMVATV	A*02:01	CASSDTYNEQFF	31	1
TAGCCGGCATATGCTG-1	CMV-PP65	NLVPMVATV	A*02:01	CASSDTYNEQFF	31	1
GTAGTCATCGCAGGCT-2	CMV-PP65	NLVPMVATV	A*02:01	CASSDTYNEQFF	31	1
GTTTCTATCTACGAGT-2	CMV-PP65	NLVPMVATV	A*02:01	CASSDTYNEQFF	31	1
CCTACCAAGTGTACCT-3	CMV-PP65	NLVPMVATV	A*02:01	CASSDTYNEQFF	31	1
CTTGGCTCAACTTGAC-3	CMV-PP65	NLVPMVATV	A*02:01	CASSDTYNEQFF	31	1
GACTAACTCATAGCAC-3	CMV-PP65	NLVPMVATV	A*02:01	CASSDTYNEQFF	31	1
GCTCCTAGTGTGCCTG-3	CMV-PP65	NLVPMVATV	A*02:01	CASSDTYNEQFF	31	1
GCTGGGTCAGTCTTCC-3	CMV-PP65	NLVPMVATV	A*02:01	CASSDTYNEQFF	31	1
GGCGACTAGTCGCCGT-3	CMV-PP65	NLVPMVATV	A*02:01	CASSDTYNEQFF	31	1
GGCTGGTAGGGTCGAT-3	CMV-PP65	NLVPMVATV	A*02:01	CASSDTYNEQFF	31	1
GTATCTTGTAAGGATT-3	CMV-PP65	NLVPMVATV	A*02:01	CASSDTYNEQFF	31	1
TACACGATCATAGCAC-3	CMV-PP65	NLVPMVATV	A*02:01	CASSDTYNEQFF	31	1
TATCAGGCAATGGATA-3	CMV-PP65	NLVPMVATV	A*02:01	CASSDTYNEQFF	31	1
TGAGAGGCATCACAAC-3	CMV-PP65	NLVPMVATV	A*02:01	CASSDTYNEQFF	31	1
AGCGTATGTAGCAAAT-4	CMV-PP65	NLVPMVATV	A*02:01	CASSDTYNEQFF	31	1
CAAGAAATCCGGGTGT-4	CMV-PP65	NLVPMVATV	A*02:01	CASSDTYNEQFF	31	1
CGTAGCGAGCCCGAAA-4	CMV-PP65	NLVPMVATV	A*02:01	CASSDTYNEQFF	31	1
CGTTGGGAGTTGAGAT-4	CMV-PP65	NLVPMVATV	A*02:01	CASSDTYNEQFF	31	1
CTACGTCTCAGCCTAA-4	CMV-PP65	NLVPMVATV	A*02:01	CASSDTYNEQFF	31	1
GGTGCGTGTCTAAAGA-4	CMV-PP65	NLVPMVATV	A*02:01	CASSDTYNEQFF	31	1
TGAGAGGGTGTCAATC-4	CMV-PP65	NLVPMVATV	A*02:01	CASSDTYNEQFF	31	1
TGCGGGTAGTCTTGCA-4	CMV-PP65	NLVPMVATV	A*02:01	CASSDTYNEQFF	31	1
TGGTTCCAGTTCCACA-4	CMV-PP65	NLVPMVATV	A*02:01	CASSDTYNEQFF	31	1
AGTGAGGGTTGGGACA-1	CTRL	AAKGRGAAL	B*08:01	CASSDTYNEQFF	31	1
CACACTCTCTTGCCGT-1	CTRL	AAKGRGAAL	B*08:01	CASSDTYNEQFF	31	1
GAGCAGAAGTTATCGC-1	CTRL	AAKGRGAAL	B*08:01	CASSDTYNEQFF	31	1
TGGACGCCATTGGTAC-1	CTRL	AAKGRGAAL	B*08:01	CASSDTYNEQFF	31	1
ATCTGCCCACCTATCC-2	CTRL	AAKGRGAAL	B*08:01	CASSDTYNEQFF	31	1
CCTAGCTTCGATAGAA-2	CTRL	AAKGRGAAL	B*08:01	CASSDTYNEQFF	31	1
GTAGTCATCGCAGGCT-2	CTRL	AAKGRGAAL	B*08:01	CASSDTYNEQFF	31	1
TGAGAGGCACGTGAGA-2	CTRL	AAKGRGAAL	B*08:01	CASSDTYNEQFF	31	1
CAGAGAGGTAGAGGAA-3	CTRL	AAKGRGAAL	B*08:01	CASSDTYNEQFF	31	1
CTGTTTAAGTTACGGG-3	CTRL	AAKGRGAAL	B*08:01	CASSDTYNEQFF	31	1
TACACGATCATAGCAC-3	CTRL	AAKGRGAAL	B*08:01	CASSDTYNEQFF	31	1
TATCAGGCAATGGATA-3	CTRL	AAKGRGAAL	B*08:01	CASSDTYNEQFF	31	1
TTCTTAGAGTGTTAGA-3	CTRL	AAKGRGAAL	B*08:01	CASSDTYNEQFF	31	1
CACATAGGTCGCATCG-1	CANCER-BCLX	YLNDHLEPWI	A*02:01	CASSDTYNEQFF	30	1
CGCTTCAGTGGCTCCA-1	CANCER-BCLX	YLNDHLEPWI	A*02:01	CASSDTYNEQFF	30	1
GTACTTTCAATAGCAA-2	CANCER-BCR-ABL	GVRGRVEEI	A*02:01	CASSDTYNEQFF	30	1
CAACTAGAGTCATGCT-1	CANCER-BLC2	ALSPVPPVV	A*02:01	CASSDTYNEQFF	30	1
CTGCTGTCATAACCTG-1	CANCER-BLC2	ALSPVPPVV	A*02:01	CASSDTYNEQFF	30	1
GAATGAAGTTGATTGC-1	CANCER-BLC2	ALSPVPPVV	A*02:01	CASSDTYNEQFF	30	1
TAGTGGTAGTACGTTC-1	CANCER-BLC2	ALSPVPPVV	A*02:01	CASSDTYNEQFF	30	1
CTGCCTACATTATCTC-3	CANCER-BLC2	ALSPVPPVV	A*02:01	CASSDTYNEQFF	30	1
GAACCTAGTCTCTCGT-3	CANCER-BLC2	ALSPVPPVV	A*02:01	CASSDTYNEQFF	30	1
CAGCATAGTAAACCTC-4	CANCER-BLC2	ALSPVPPVV	A*02:01	CASSDTYNEQFF	30	1
GTCTCGTGTTGACGTT-4	CANCER-BLC2	ALSPVPPVV	A*02:01	CASSDTYNEQFF	30	1
CTTACCGCACGCCAGT-1	CANCER-BLC4	WLSLKTLLSL	A*02:01	CASSDTYNEQFF	30	1
GCTGGGTGTTCGGGCT-1	CANCER-BLC4	WLSLKTLLSL	A*02:01	CASSDTYNEQFF	30	1
AAGGCAGAGATGCGAC-1	CANCER-BLC5	YLNRHLHTWI	A*02:01	CASSDTYNEQFF	30	1
CTTGGCTAGGCCCGTT-1	CANCER-BLC5	YLNRHLHTWI	A*02:01	CASSDTYNEQFF	30	1
GCATGCGGTGACTCAT-1	CANCER-BLC5	YLNRHLHTWI	A*02:01	CASSDTYNEQFF	30	1
CTCGAGGTCGCATGAT-2	CANCER-BLC5	YLNRHLHTWI	A*02:01	CASSDTYNEQFF	30	1
GTGCTTCCAAGTAATG-2	CANCER-BLC5	YLNRHLHTWI	A*02:01	CASSDTYNEQFF	30	1
TGCCCATTCTTTAGTC-4	CANCER-BLC5	YLNRHLHTWI	A*02:01	CASSDTYNEQFF	30	1
ACGCCGAGTTATGTGC-1	CANCER-BMI	TLQDIVYKL	A*02:01	CASSDTYNEQFF	30	1
TTGTAGGCAAGTCTGT-2	CANCER-BMI	TLQDIVYKL	A*02:01	CASSDTYNEQFF	30	1
CCAGCGAGTGAAAGAG-3	CANCER-BMI	TLQDIVYKL	A*02:01	CASSDTYNEQFF	30	1
GACACGCGTTAAGTAG-3	CANCER-BMI	TLQDIVYKL	A*02:01	CASSDTYNEQFF	30	1
ACGATGTAGGATCGCA-4	CANCER-BMI	TLQDIVYKL	A*02:01	CASSDTYNEQFF	30	1
GCATGCGAGTAGATGT-4	CANCER-BMI	TLQDIVYKL	A*02:01	CASSDTYNEQFF	30	1
TACTTGTCATCGATTG-4	CANCER-BMI	TLQDIVYKL	A*02:01	CASSDTYNEQFF	30	1
TAGACCATCAGCGACC-1	CANCER-CAMEL	APRGVRMAV	B*07:02	CASSDTYNEQFF	30	1
CTCGAGGTCGCATGAT-2	CANCER-CAMEL	APRGVRMAV	B*07:02	CASSDTYNEQFF	30	1
TCGCGTTTCACATGCA-3	CANCER-CAMEL	APRGVRMAV	B*07:02	CASSDTYNEQFF	30	1
ACGAGGACACCTCGTT-4	CANCER-CAMEL	APRGVRMAV	B*07:02	CASSDTYNEQFF	30	1
GCGCGATAGGCTCAGA-4	CANCER-CAMEL	APRGVRMAV	B*07:02	CASSDTYNEQFF	30	1
CTCGAGGTCGCATGAT-2	CANCER-CEACAM	LPVSPRLQL	B*07:02	CASSDTYNEQFF	30	1
GACACGCGTTAAGTAG-3	CANCER-CEACAM	LPVSPRLQL	B*07:02	CASSDTYNEQFF	30	1
GCACATAAGGCAATTA-3	CANCER-CEACAM	LPVSPRLQL	B*07:02	CASSDTYNEQFF	30	1
TCTATTGCATGCCTTC-3	CANCER-CEACAM	LPVSPRLQL	B*07:02	CASSDTYNEQFF	30	1
CTAACTTCAAGGTTTC-1	CANCER-LMP2A	CLGGLLTMV	A*02:01	CASSDTYNEQFF	30	1
ATCGAGTAGATGTCGG-2	CANCER-LMP2A	CLGGLLTMV	A*02:01	CASSDTYNEQFF	30	1
GATGCTAGTCGCGTGT-3	CANCER-LMP2A	CLGGLLTMV	A*02:01	CASSDTYNEQFF	30	1
TGGCTGGGTTAGGGTG-3	CANCER-LMP2A	CLGGLLTMV	A*02:01	CASSDTYNEQFF	30	1
GGACAGAAGTTACGGG-4	CANCER-LMP2A	CLGGLLTMV	A*02:01	CASSDTYNEQFF	30	1
TACTTGTGTGCAGACA-4	CANCER-LMP2A	CLGGLLTMV	A*02:01	CASSDTYNEQFF	30	1
TGTCCCACATACGCCG-4	CANCER-LMP2A	CLGGLLTMV	A*02:01	CASSDTYNEQFF	30	1
TGACTTTCACAGCCCA-2	CANCER-P2X5A	TPNQRQNVC	B*07:02	CASSDTYNEQFF	30	1
TGACGGCCATCTATGG-4	CANCER-P2X5A	TPNQRQNVC	B*07:02	CASSDTYNEQFF	30	1
CTCGAGGTCGCATGAT-2	CANCER-WT1	RMFPNAPYL	A*02:01	CASSDTYNEQFF	30	1
GTACTTTAGCGTTGCC-2	CANCER-WT1	RMFPNAPYL	A*02:01	CASSDTYNEQFF	30	1
TCAGGATTCTGACCTC-2	CANCER-WT1	RMFPNAPYL	A*02:01	CASSDTYNEQFF	30	1
GACACGCGTTAAGTAG-3	CANCER-WT1	RMFPNAPYL	A*02:01	CASSDTYNEQFF	30	1
GTGTTAGCACGAGAGT-3	CANCER-WT1	RMFPNAPYL	A*02:01	CASSDTYNEQFF	30	1
TGACTAGAGATCCTGT-3	CANCER-WT1	RMFPNAPYL	A*02:01	CASSDTYNEQFF	30	1
CTCCTAGGTGACGGTA-4	CANCER-WT1	RMFPNAPYL	A*02:01	CASSDTYNEQFF	30	1
GATCTAGTCGCGCCAA-4	CANCER-WT1	RMFPNAPYL	A*02:01	CASSDTYNEQFF	30	1
TCTTCGGCACGGCCAT-4	CANCER-WT1	RMFPNAPYL	A*02:01	CASSDTYNEQFF	30	1
CAAGAAAAGATCCCGC-1	CMV-PP65	NLVPMVATV	A*02:01	CASSDTYNEQFF	30	1
CCTTTCTCAGCTCGCA-1	CMV-PP65	NLVPMVATV	A*02:01	CASSDTYNEQFF	30	1
GGATGTTGTTGCTCCT-1	CMV-PP65	NLVPMVATV	A*02:01	CASSDTYNEQFF	30	1
GTTCATTGTCATGCCG-1	CMV-PP65	NLVPMVATV	A*02:01	CASSDTYNEQFF	30	1
ATCGAGTAGATGTCGG-2	CMV-PP65	NLVPMVATV	A*02:01	CASSDTYNEQFF	30	1
CTCGAGGTCGCATGAT-2	CMV-PP65	NLVPMVATV	A*02:01	CASSDTYNEQFF	30	1
GCGCAGTCACTGCCAG-2	CMV-PP65	NLVPMVATV	A*02:01	CASSDTYNEQFF	30	1
GGATGTTCATTGGGCC-2	CMV-PP65	NLVPMVATV	A*02:01	CASSDTYNEQFF	30	1
GTTAAGCAGGGATGGG-2	CMV-PP65	NLVPMVATV	A*02:01	CASSDTYNEQFF	30	1
GTTTCTATCGGCGGTT-2	CMV-PP65	NLVPMVATV	A*02:01	CASSDTYNEQFF	30	1
TAGGCATAGGATGCGT-2	CMV-PP65	NLVPMVATV	A*02:01	CASSDTYNEQFF	30	1
TGACGGCGTGCCTTGG-2	CMV-PP65	NLVPMVATV	A*02:01	CASSDTYNEQFF	30	1
AGAATAGCAAGCCATT-3	CMV-PP65	NLVPMVATV	A*02:01	CASSDTYNEQFF	30	1
AGAGCGAGTCTACCTC-3	CMV-PP65	NLVPMVATV	A*02:01	CASSDTYNEQFF	30	1
CATCCACCACAGCGTC-3	CMV-PP65	NLVPMVATV	A*02:01	CASSDTYNEQFF	30	1
CCACTACCATCCGTGG-3	CMV-PP65	NLVPMVATV	A*02:01	CASSDTYNEQFF	30	1
CGGCTAGGTGGGTATG-3	CMV-PP65	NLVPMVATV	A*02:01	CASSDTYNEQFF	30	1
CTGATAGCAGAGTGTG-3	CMV-PP65	NLVPMVATV	A*02:01	CASSDTYNEQFF	30	1
GACACGCGTTAAGTAG-3	CMV-PP65	NLVPMVATV	A*02:01	CASSDTYNEQFF	30	1
GACGTTATCGGTGTTA-3	CMV-PP65	NLVPMVATV	A*02:01	CASSDTYNEQFF	30	1
GACTAACAGAGGTTAT-3	CMV-PP65	NLVPMVATV	A*02:01	CASSDTYNEQFF	30	1
GAGGTGAGTGATAAAC-3	CMV-PP65	NLVPMVATV	A*02:01	CASSDTYNEQFF	30	1
GCACATAAGGCAATTA-3	CMV-PP65	NLVPMVATV	A*02:01	CASSDTYNEQFF	30	1
GCTTGAATCACGACTA-3	CMV-PP65	NLVPMVATV	A*02:01	CASSDTYNEQFF	30	1
GGAACTTGTCCTGCTT-3	CMV-PP65	NLVPMVATV	A*02:01	CASSDTYNEQFF	30	1
GGTATTGCAAGGCTCC-3	CMV-PP65	NLVPMVATV	A*02:01	CASSDTYNEQFF	30	1
TACGGTACAAAGCGGT-3	CMV-PP65	NLVPMVATV	A*02:01	CASSDTYNEQFF	30	1
TTGCCGTAGCTCTCGG-3	CMV-PP65	NLVPMVATV	A*02:01	CASSDTYNEQFF	30	1
ACTTGTTGTGTCCTCT-4	CMV-PP65	NLVPMVATV	A*02:01	CASSDTYNEQFF	30	1
CTAATGGAGCAATCTC-4	CMV-PP65	NLVPMVATV	A*02:01	CASSDTYNEQFF	30	1
CTACCCATCAGCTTAG-4	CMV-PP65	NLVPMVATV	A*02:01	CASSDTYNEQFF	30	1
AGGTCCGTCTCCGGTT-1	CTRL	AAKGRGAAL	B*08:01	CASSDTYNEQFF	30	1
CACAGTAGTATAGGGC-1	CTRL	AAKGRGAAL	B*08:01	CASSDTYNEQFF	30	1
CTGCTGTAGCACCGCT-1	CTRL	AAKGRGAAL	B*08:01	CASSDTYNEQFF	30	1
AAAGCAATCTCGGACG-2	CTRL	AAKGRGAAL	B*08:01	CASSDTYNEQFF	30	1
CTCGAGGTCGCATGAT-2	CTRL	AAKGRGAAL	B*08:01	CASSDTYNEQFF	30	1
TCAGGTAAGGTAAACT-2	CTRL	AAKGRGAAL	B*08:01	CASSDTYNEQFF	30	1
CAGCTAAAGTAAGTAC-3	CTRL	AAKGRGAAL	B*08:01	CASSDTYNEQFF	30	1
CATCCACCACAGCGTC-3	CTRL	AAKGRGAAL	B*08:01	CASSDTYNEQFF	30	1
GAATAAGGTCGATTGT-3	CTRL	AAKGRGAAL	B*08:01	CASSDTYNEQFF	30	1
GACACGCGTTAAGTAG-3	CTRL	AAKGRGAAL	B*08:01	CASSDTYNEQFF	30	1
TGACAACTCGACGGAA-3	CTRL	AAKGRGAAL	B*08:01	CASSDTYNEQFF	30	1
ATTATCCAGTGAAGTT-4	CTRL	AAKGRGAAL	B*08:01	CASSDTYNEQFF	30	1
CCGTTCATCGTGGACC-4	CTRL	AAKGRGAAL	B*08:01	CASSDTYNEQFF	30	1
TACTCGCTCTTCGAGA-1	CMV-PP65	NLVPMVATV	A*02:01	CASSQVTGMDEQFF	29	1
CTGCGGAAGCAGGTCA-1	CANCER-BCLX	YLNDHLEPWI	A*02:01	CASSDTYNEQFF	29	1
CTTAACTCAACACCCG-2	CANCER-BCLX	YLNDHLEPWI	A*02:01	CASSDTYNEQFF	29	1
ATTATCCGTAATAGCA-1	CANCER-BCR-ABL	GVRGRVEEI	A*02:01	CASSDTYNEQFF	29	1
TAGAGCTCAAGGTTTC-2	CANCER-BCR-ABL	GVRGRVEEI	A*02:01	CASSDTYNEQFF	29	1
TGAGGGACAAGTACCT-3	CANCER-BCR-ABL	GVRGRVEEI	A*02:01	CASSDTYNEQFF	29	1
CATCGAATCCCACTTG-1	CANCER-BLC2	ALSPVPPVV	A*02:01	CASSDTYNEQFF	29	1
CTGCGGATCGTTTAGG-1	CANCER-BLC2	ALSPVPPVV	A*02:01	CASSDTYNEQFF	29	1
ACGCCAGCATATGCTG-2	CANCER-BLC2	ALSPVPPVV	A*02:01	CASSDTYNEQFF	29	1
CGTGTCTTCGAATGCT-2	CANCER-BLC2	ALSPVPPVV	A*02:01	CASSDTYNEQFF	29	1
CTTAACTCAACACCCG-2	CANCER-BLC2	ALSPVPPVV	A*02:01	CASSDTYNEQFF	29	1
AGGTCCGAGCTCAACT-3	CANCER-BLC2	ALSPVPPVV	A*02:01	CASSDTYNEQFF	29	1
CTACGTCAGTGCGTGA-3	CANCER-BLC2	ALSPVPPVV	A*02:01	CASSDTYNEQFF	29	1
TCGCGAGGTCGGATCC-3	CANCER-BLC2	ALSPVPPVV	A*02:01	CASSDTYNEQFF	29	1
ATGAGGGGTCAGCTAT-4	CANCER-BLC2	ALSPVPPVV	A*02:01	CASSDTYNEQFF	29	1
CGTTGGGAGATCCGAG-4	CANCER-BLC2	ALSPVPPVV	A*02:01	CASSDTYNEQFF	29	1
CTCTAATTCGCTAGCG-4	CANCER-BLC2	ALSPVPPVV	A*02:01	CASSDTYNEQFF	29	1
GTACGTATCACTGGGC-4	CANCER-BLC2	ALSPVPPVV	A*02:01	CASSDTYNEQFF	29	1
CCAGCGATCGATGAGG-1	CANCER-BLC5	YLNRHLHTWI	A*02:01	CASSDTYNEQFF	29	1
CTTAACTCAACACCCG-2	CANCER-BLC5	YLNRHLHTWI	A*02:01	CASSDTYNEQFF	29	1
CTCTACGTCGGCATCG-3	CANCER-BLC5	YLNRHLHTWI	A*02:01	CASSDTYNEQFF	29	1
TCACAAGCAGGTCTCG-3	CANCER-BLC5	YLNRHLHTWI	A*02:01	CASSDTYNEQFF	29	1
TCGTACCTCAACGGCC-3	CANCER-BLC5	YLNRHLHTWI	A*02:01	CASSDTYNEQFF	29	1
GGAACTTGTAGGACAC-1	CANCER-BMI	TLQDIVYKL	A*02:01	CASSDTYNEQFF	29	1
CCACTACTCGCCGTGA-2	CANCER-BMI	TLQDIVYKL	A*02:01	CASSDTYNEQFF	29	1
CGAGCACGTGTTGGGA-3	CANCER-BMI	TLQDIVYKL	A*02:01	CASSDTYNEQFF	29	1
ACCTTTAGTAAACACA-4	CANCER-BMI	TLQDIVYKL	A*02:01	CASSDTYNEQFF	29	1
AAATGCCTCCAGTAGT-2	CANCER-CAMEL	APRGVRMAV	B*07:02	CASSDTYNEQFF	29	1
ACGCCAGCATATGCTG-2	CANCER-CAMEL	APRGVRMAV	B*07:02	CASSDTYNEQFF	29	1
AGCGGTCCACTTCTGC-2	CANCER-CAMEL	APRGVRMAV	B*07:02	CASSDTYNEQFF	29	1
CGTGTCTTCGAATGCT-2	CANCER-CAMEL	APRGVRMAV	B*07:02	CASSDTYNEQFF	29	1
GTCGTAATCGGACAAG-2	CANCER-CAMEL	APRGVRMAV	B*07:02	CASSDTYNEQFF	29	1
GTCTTCGAGTACATGA-2	CANCER-CAMEL	APRGVRMAV	B*07:02	CASSDTYNEQFF	29	1
TGAGGGACAAGTACCT-3	CANCER-CAMEL	APRGVRMAV	B*07:02	CASSDTYNEQFF	29	1
CTGGTCTTCGTGGACC-4	CANCER-CAMEL	APRGVRMAV	B*07:02	CASSDTYNEQFF	29	1
CTTAACTCAACACCCG-2	CANCER-CEACAM	LPVSPRLQL	B*07:02	CASSDTYNEQFF	29	1
GCAGTTAAGATGGCGT-3	CANCER-CEACAM	LPVSPRLQL	B*07:02	CASSDTYNEQFF	29	1
GCATGTAGTCATGCCG-4	CANCER-CEACAM	LPVSPRLQL	B*07:02	CASSDTYNEQFF	29	1
AGATCTGAGACTAAGT-1	CANCER-LMP2A	CLGGLLTMV	A*02:01	CASSDTYNEQFF	29	1
GGCCGATCAATGCCAT-1	CANCER-LMP2A	CLGGLLTMV	A*02:01	CASSDTYNEQFF	29	1
TATTACCTCTAGAGTC-1	CANCER-LMP2A	CLGGLLTMV	A*02:01	CASSDTYNEQFF	29	1
TCTCTAACACGAGGTA-1	CANCER-LMP2A	CLGGLLTMV	A*02:01	CASSDTYNEQFF	29	1
CTTAACTCAACACCCG-2	CANCER-LMP2A	CLGGLLTMV	A*02:01	CASSDTYNEQFF	29	1
AACTGGTCAAACCTAC-3	CANCER-LMP2A	CLGGLLTMV	A*02:01	CASSDTYNEQFF	29	1
ACTGATGAGCCATCGC-3	CANCER-LMP2A	CLGGLLTMV	A*02:01	CASSDTYNEQFF	29	1
CACCTTGTCGCGGATC-3	CANCER-LMP2A	CLGGLLTMV	A*02:01	CASSDTYNEQFF	29	1
CTGTTTATCCATGAAC-3	CANCER-LMP2A	CLGGLLTMV	A*02:01	CASSDTYNEQFF	29	1
CTCGGAGAGTAGCGGT-4	CANCER-LMP2A	CLGGLLTMV	A*02:01	CASSDTYNEQFF	29	1
ATCGAGTTCTGCTGTC-1	CANCER-WT1	RMFPNAPYL	A*02:01	CASSDTYNEQFF	29	1
TTGCCGTTCACCACCT-2	CANCER-WT1	RMFPNAPYL	A*02:01	CASSDTYNEQFF	29	1
GCCAAATGTCGAATCT-3	CANCER-WT1	RMFPNAPYL	A*02:01	CASSDTYNEQFF	29	1
TGAGGGACAAGTACCT-3	CANCER-WT1	RMFPNAPYL	A*02:01	CASSDTYNEQFF	29	1
TGGCCAGGTACGAAAT-3	CANCER-WT1	RMFPNAPYL	A*02:01	CASSDTYNEQFF	29	1
ACCAGTATCGCACTCT-1	CMV-PP65	NLVPMVATV	A*02:01	CASSDTYNEQFF	29	1
ACGGGTCCACAAGTAA-1	CMV-PP65	NLVPMVATV	A*02:01	CASSDTYNEQFF	29	1
CAGCTAACAGTACACT-1	CMV-PP65	NLVPMVATV	A*02:01	CASSDTYNEQFF	29	1
CGGAGCTGTAGAAGGA-1	CMV-PP65	NLVPMVATV	A*02:01	CASSDTYNEQFF	29	1
GACTACACAACGATCT-1	CMV-PP65	NLVPMVATV	A*02:01	CASSDTYNEQFF	29	1
GATTCAGTCACGCGGT-1	CMV-PP65	NLVPMVATV	A*02:01	CASSDTYNEQFF	29	1
GGCCGATCAATGCCAT-1	CMV-PP65	NLVPMVATV	A*02:01	CASSDTYNEQFF	29	1
GTAGGCCGTAAGTAGT-1	CMV-PP65	NLVPMVATV	A*02:01	CASSDTYNEQFF	29	1
AAATGCCTCCAGTAGT-2	CMV-PP65	NLVPMVATV	A*02:01	CASSDTYNEQFF	29	1
AGCGGTCGTAGCTAAA-2	CMV-PP65	NLVPMVATV	A*02:01	CASSDTYNEQFF	29	1
CACCTTGGTGACAAAT-2	CMV-PP65	NLVPMVATV	A*02:01	CASSDTYNEQFF	29	1
CAGGTGCTCCTTTCGG-2	CMV-PP65	NLVPMVATV	A*02:01	CASSDTYNEQFF	29	1
CCACGGATCTAAGCCA-2	CMV-PP65	NLVPMVATV	A*02:01	CASSDTYNEQFF	29	1
CTTAACTCAACACCCG-2	CMV-PP65	NLVPMVATV	A*02:01	CASSDTYNEQFF	29	1
CTTCTCTCATGAAGTA-2	CMV-PP65	NLVPMVATV	A*02:01	CASSDTYNEQFF	29	1
GAAACTCAGCACCGCT-2	CMV-PP65	NLVPMVATV	A*02:01	CASSDTYNEQFF	29	1
GGCCGATAGTGTCCCG-2	CMV-PP65	NLVPMVATV	A*02:01	CASSDTYNEQFF	29	1
GTACTTTAGTGCAAGC-2	CMV-PP65	NLVPMVATV	A*02:01	CASSDTYNEQFF	29	1
GTTAAGCTCACGACTA-2	CMV-PP65	NLVPMVATV	A*02:01	CASSDTYNEQFF	29	1
TAGGCATCAAATACAG-2	CMV-PP65	NLVPMVATV	A*02:01	CASSDTYNEQFF	29	1
AACTGGTCAAACCTAC-3	CMV-PP65	NLVPMVATV	A*02:01	CASSDTYNEQFF	29	1
ACACCCTTCTCGTATT-3	CMV-PP65	NLVPMVATV	A*02:01	CASSDTYNEQFF	29	1
AGGTCCGAGCTCAACT-3	CMV-PP65	NLVPMVATV	A*02:01	CASSDTYNEQFF	29	1
CGAGCACCAGATCCAT-3	CMV-PP65	NLVPMVATV	A*02:01	CASSDTYNEQFF	29	1
CGGACACGTGGGTCAA-3	CMV-PP65	NLVPMVATV	A*02:01	CASSDTYNEQFF	29	1
GGATGTTTCTAACTTC-3	CMV-PP65	NLVPMVATV	A*02:01	CASSDTYNEQFF	29	1
GGGACCTAGGAACTGC-3	CMV-PP65	NLVPMVATV	A*02:01	CASSDTYNEQFF	29	1
GTTCATTGTACCAGTT-3	CMV-PP65	NLVPMVATV	A*02:01	CASSDTYNEQFF	29	1
TACAGTGGTTGGTAAA-3	CMV-PP65	NLVPMVATV	A*02:01	CASSDTYNEQFF	29	1
TGAGGGACAAGTACCT-3	CMV-PP65	NLVPMVATV	A*02:01	CASSDTYNEQFF	29	1
TGGCCAGGTACGAAAT-3	CMV-PP65	NLVPMVATV	A*02:01	CASSDTYNEQFF	29	1
AAGCCGCTCCGCAAGC-4	CMV-PP65	NLVPMVATV	A*02:01	CASSDTYNEQFF	29	1
AATCCAGAGTCCGTAT-4	CMV-PP65	NLVPMVATV	A*02:01	CASSDTYNEQFF	29	1
AGCTCTCTCTGCTTGC-4	CMV-PP65	NLVPMVATV	A*02:01	CASSDTYNEQFF	29	1
CATGCCTAGCTTTGGT-4	CMV-PP65	NLVPMVATV	A*02:01	CASSDTYNEQFF	29	1
CCTTACGCAGAGTGTG-4	CMV-PP65	NLVPMVATV	A*02:01	CASSDTYNEQFF	29	1
CGATGGCCAGGTCCAC-4	CMV-PP65	NLVPMVATV	A*02:01	CASSDTYNEQFF	29	1
CGGACGTTCACATAGC-4	CMV-PP65	NLVPMVATV	A*02:01	CASSDTYNEQFF	29	1
GAGGTGACACAACGCC-4	CMV-PP65	NLVPMVATV	A*02:01	CASSDTYNEQFF	29	1
TCAGCTCGTGTGCCTG-4	CMV-PP65	NLVPMVATV	A*02:01	CASSDTYNEQFF	29	1
TGCGGGTGTTTCGCTC-4	CMV-PP65	NLVPMVATV	A*02:01	CASSDTYNEQFF	29	1
GTGCATAAGATCTGAA-1	CTRL	AAKGRGAAL	B*08:01	CASSDTYNEQFF	29	1
ATCATGGAGATCTGAA-2	CTRL	AAKGRGAAL	B*08:01	CASSDTYNEQFF	29	1
CTTAACTCAACACCCG-2	CTRL	AAKGRGAAL	B*08:01	CASSDTYNEQFF	29	1
CGTAGGCTCAAGGCTT-3	CTRL	AAKGRGAAL	B*08:01	CASSDTYNEQFF	29	1
TCGAGGCTCTTGTACT-3	CTRL	AAKGRGAAL	B*08:01	CASSDTYNEQFF	29	1
TGAGGGACAAGTACCT-3	CTRL	AAKGRGAAL	B*08:01	CASSDTYNEQFF	29	1
ATAACGCAGGCTAGCA-4	CTRL	AAKGRGAAL	B*08:01	CASSDTYNEQFF	29	1
TAGCCGGTCGTGGGAA-4	CTRL	AAKGRGAAL	B*08:01	CASSDTYNEQFF	29	1
GGGCATCAGCTACCTA-4	CANCER-LMP2A	CLGGLLTMV	A*02:01	CASSSGLGESQYF	28	1
CAGCTGGCAAGGTTTC-2	CANCER-BCLX	YLNDHLEPWI	A*02:01	CASSDTYNEQFF	28	1
GGGATGACAAAGTGCG-3	CANCER-BCLX	YLNDHLEPWI	A*02:01	CASSDTYNEQFF	28	1
TCTCATAGTAGGCTGA-4	CANCER-BCLX	YLNDHLEPWI	A*02:01	CASSDTYNEQFF	28	1
ATTGGACCAGATCCAT-4	CANCER-BCR-ABL	GVRGRVEEI	A*02:01	CASSDTYNEQFF	28	1
TGTGTTTCACATCCAA-4	CANCER-BCR-ABL	GVRGRVEEI	A*02:01	CASSDTYNEQFF	28	1
ACAGCCGGTGATAAAC-1	CANCER-BLC2	ALSPVPPVV	A*02:01	CASSDTYNEQFF	28	1
ACTTTCACATCCGCGA-1	CANCER-BLC2	ALSPVPPVV	A*02:01	CASSDTYNEQFF	28	1
CCCTCCTCACGCCAGT-1	CANCER-BLC2	ALSPVPPVV	A*02:01	CASSDTYNEQFF	28	1
CGATTGATCATTCACT-1	CANCER-BLC2	ALSPVPPVV	A*02:01	CASSDTYNEQFF	28	1
TACGGTAGTGAAAGAG-1	CANCER-BLC2	ALSPVPPVV	A*02:01	CASSDTYNEQFF	28	1
TCCCGATCAGACGTAG-1	CANCER-BLC2	ALSPVPPVV	A*02:01	CASSDTYNEQFF	28	1
CAGCTGGCAAGGTTTC-2	CANCER-BLC2	ALSPVPPVV	A*02:01	CASSDTYNEQFF	28	1
CCGTTCATCACTCCTG-2	CANCER-BLC2	ALSPVPPVV	A*02:01	CASSDTYNEQFF	28	1
GACCAATGTCAGGACA-2	CANCER-BLC2	ALSPVPPVV	A*02:01	CASSDTYNEQFF	28	1
GCTCCTATCTGGAGCC-2	CANCER-BLC2	ALSPVPPVV	A*02:01	CASSDTYNEQFF	28	1
AGAGCGATCACAACGT-3	CANCER-BLC2	ALSPVPPVV	A*02:01	CASSDTYNEQFF	28	1
CATGCCTCAGTTAACC-3	CANCER-BLC2	ALSPVPPVV	A*02:01	CASSDTYNEQFF	28	1
GGAATAAAGATTACCC-3	CANCER-BLC2	ALSPVPPVV	A*02:01	CASSDTYNEQFF	28	1
TCTATTGCACCGGAAA-3	CANCER-BLC2	ALSPVPPVV	A*02:01	CASSDTYNEQFF	28	1
CTACATTGTCCAACTA-4	CANCER-BLC2	ALSPVPPVV	A*02:01	CASSDTYNEQFF	28	1
CGATGGCTCGTTTAGG-1	CANCER-BLC4	WLSLKTLLSL	A*02:01	CASSDTYNEQFF	28	1
GTAGGCCCATTCTCAT-2	CANCER-BLC4	WLSLKTLLSL	A*02:01	CASSDTYNEQFF	28	1
CATCAAGGTTCCGGCA-3	CANCER-BLC5	YLNRHLHTWI	A*02:01	CASSDTYNEQFF	28	1
CATCGGGTCGGTTAAC-1	CANCER-BMI	TLQDIVYKL	A*02:01	CASSDTYNEQFF	28	1
GACCAATAGCCTATGT-4	CANCER-BMI	TLQDIVYKL	A*02:01	CASSDTYNEQFF	28	1
TACTCGCTCTCATTCA-4	CANCER-BMI	TLQDIVYKL	A*02:01	CASSDTYNEQFF	28	1
AACACGTCAGCTGTAT-1	CANCER-CAMEL	APRGVRMAV	B*07:02	CASSDTYNEQFF	28	1
CCTAGCTAGTGGAGAA-1	CANCER-CAMEL	APRGVRMAV	B*07:02	CASSDTYNEQFF	28	1
GTCTTCGCAAAGGAAG-1	CANCER-CAMEL	APRGVRMAV	B*07:02	CASSDTYNEQFF	28	1
GCGACCATCGTCCAGG-2	CANCER-CAMEL	APRGVRMAV	B*07:02	CASSDTYNEQFF	28	1
AAGTCTGAGATCCCGC-3	CANCER-CAMEL	APRGVRMAV	B*07:02	CASSDTYNEQFF	28	1
CTGTTTAGTACATCCA-3	CANCER-CAMEL	APRGVRMAV	B*07:02	CASSDTYNEQFF	28	1
GGAATAATCAAACGGG-3	CANCER-CAMEL	APRGVRMAV	B*07:02	CASSDTYNEQFF	28	1
AAACCTGCACTCTGTC-4	CANCER-CEACAM	LPVSPRLQL	B*07:02	CASSDTYNEQFF	28	1
TGCTACCGTATGAAAC-4	CANCER-CEACAM	LPVSPRLQL	B*07:02	CASSDTYNEQFF	28	1
AATCGGTGTCGACTAT-1	CANCER-LMP2A	CLGGLLTMV	A*02:01	CASSDTYNEQFF	28	1
CTCGTCAAGACGACGT-1	CANCER-LMP2A	CLGGLLTMV	A*02:01	CASSDTYNEQFF	28	1
GACTACAAGCGATATA-1	CANCER-LMP2A	CLGGLLTMV	A*02:01	CASSDTYNEQFF	28	1
ACTTGTTGTTACCAGT-2	CANCER-LMP2A	CLGGLLTMV	A*02:01	CASSDTYNEQFF	28	1
CATGCCTAGCATCATC-2	CANCER-LMP2A	CLGGLLTMV	A*02:01	CASSDTYNEQFF	28	1
GGTGAAGTCTGCGGCA-2	CANCER-LMP2A	CLGGLLTMV	A*02:01	CASSDTYNEQFF	28	1
GTGAAGGTCAACGCTA-2	CANCER-LMP2A	CLGGLLTMV	A*02:01	CASSDTYNEQFF	28	1
AGGCCACAGTGATCGG-3	CANCER-LMP2A	CLGGLLTMV	A*02:01	CASSDTYNEQFF	28	1
ATCACGATCAACACCA-3	CANCER-LMP2A	CLGGLLTMV	A*02:01	CASSDTYNEQFF	28	1
ATCCGAAGTTTGTTTC-3	CANCER-LMP2A	CLGGLLTMV	A*02:01	CASSDTYNEQFF	28	1
CTACGTCTCCTTAATC-3	CANCER-LMP2A	CLGGLLTMV	A*02:01	CASSDTYNEQFF	28	1
TGGCGCATCGGTTAAC-3	CANCER-LMP2A	CLGGLLTMV	A*02:01	CASSDTYNEQFF	28	1
CTAGTGACACATTTCT-4	CANCER-LMP2A	CLGGLLTMV	A*02:01	CASSDTYNEQFF	28	1
CTGCTGTCACGTGAGA-4	CANCER-LMP2A	CLGGLLTMV	A*02:01	CASSDTYNEQFF	28	1
GTTTCTAGTGGTCCGT-4	CANCER-LMP2A	CLGGLLTMV	A*02:01	CASSDTYNEQFF	28	1
ACCCACTTCAACACCA-2	CANCER-P2X5A	TPNQRQNVC	B*07:02	CASSDTYNEQFF	28	1
ATCATCTGTGCGCTTG-1	CANCER-WT1	RMFPNAPYL	A*02:01	CASSDTYNEQFF	28	1
AGAGCTTGTGTCCTCT-2	CANCER-WT1	RMFPNAPYL	A*02:01	CASSDTYNEQFF	28	1
TCGGGACTCACATGCA-2	CANCER-WT1	RMFPNAPYL	A*02:01	CASSDTYNEQFF	28	1
CGTAGCGCACATGTGT-3	CANCER-WT1	RMFPNAPYL	A*02:01	CASSDTYNEQFF	28	1
TGGCCAGCACCCATTC-3	CANCER-WT1	RMFPNAPYL	A*02:01	CASSDTYNEQFF	28	1
TTGTAGGAGACACGAC-3	CANCER-WT1	RMFPNAPYL	A*02:01	CASSDTYNEQFF	28	1
CGACTTCCAATGGACG-4	CANCER-WT1	RMFPNAPYL	A*02:01	CASSDTYNEQFF	28	1
TCAGATGAGAAGATTC-4	CANCER-WT1	RMFPNAPYL	A*02:01	CASSDTYNEQFF	28	1
AACACGTGTTCCACTC-1	CMV-PP65	NLVPMVATV	A*02:01	CASSDTYNEQFF	28	1
AGGGAGTCAAGCCGCT-1	CMV-PP65	NLVPMVATV	A*02:01	CASSDTYNEQFF	28	1
CATGCCTGTACCCAAT-1	CMV-PP65	NLVPMVATV	A*02:01	CASSDTYNEQFF	28	1
CATTATCGTGTGAATA-1	CMV-PP65	NLVPMVATV	A*02:01	CASSDTYNEQFF	28	1
CGTCTACAGAAGATTC-1	CMV-PP65	NLVPMVATV	A*02:01	CASSDTYNEQFF	28	1
CTAGCCTGTCATTAGC-1	CMV-PP65	NLVPMVATV	A*02:01	CASSDTYNEQFF	28	1
TAAGCGTTCTGAAAGA-1	CMV-PP65	NLVPMVATV	A*02:01	CASSDTYNEQFF	28	1
ACGAGCCCACTGCCAG-2	CMV-PP65	NLVPMVATV	A*02:01	CASSDTYNEQFF	28	1
CAGCTGGCAAGGTTTC-2	CMV-PP65	NLVPMVATV	A*02:01	CASSDTYNEQFF	28	1
CTACCCAGTCTGGAGA-2	CMV-PP65	NLVPMVATV	A*02:01	CASSDTYNEQFF	28	1
GCAGCCACACATGGGA-2	CMV-PP65	NLVPMVATV	A*02:01	CASSDTYNEQFF	28	1
GCTCCTATCTGGAGCC-2	CMV-PP65	NLVPMVATV	A*02:01	CASSDTYNEQFF	28	1
GGAACTTGTGGGTATG-2	CMV-PP65	NLVPMVATV	A*02:01	CASSDTYNEQFF	28	1
GGCGACTGTCTCCACT-2	CMV-PP65	NLVPMVATV	A*02:01	CASSDTYNEQFF	28	1
GGTGAAGTCTGCGGCA-2	CMV-PP65	NLVPMVATV	A*02:01	CASSDTYNEQFF	28	1
GTAACGTCACCACCAG-2	CMV-PP65	NLVPMVATV	A*02:01	CASSDTYNEQFF	28	1
GTGTGCGTCTTACCGC-2	CMV-PP65	NLVPMVATV	A*02:01	CASSDTYNEQFF	28	1
TATCAGGAGAGTCGGT-2	CMV-PP65	NLVPMVATV	A*02:01	CASSDTYNEQFF	28	1
AGGCCACGTAAGCACG-3	CMV-PP65	NLVPMVATV	A*02:01	CASSDTYNEQFF	28	1
ATTCTACGTTCAGTAC-3	CMV-PP65	NLVPMVATV	A*02:01	CASSDTYNEQFF	28	1
CAACTAGAGGTAGCCA-3	CMV-PP65	NLVPMVATV	A*02:01	CASSDTYNEQFF	28	1
CACATTTAGTGAACAT-3	CMV-PP65	NLVPMVATV	A*02:01	CASSDTYNEQFF	28	1
CTCTAATGTAGATTAG-3	CMV-PP65	NLVPMVATV	A*02:01	CASSDTYNEQFF	28	1
GATGAGGCAGTTCATG-3	CMV-PP65	NLVPMVATV	A*02:01	CASSDTYNEQFF	28	1
GCGCAGTAGGGCTTCC-3	CMV-PP65	NLVPMVATV	A*02:01	CASSDTYNEQFF	28	1
TCAACGATCCGTCAAA-3	CMV-PP65	NLVPMVATV	A*02:01	CASSDTYNEQFF	28	1
AACTCAGAGTGCCATT-4	CMV-PP65	NLVPMVATV	A*02:01	CASSDTYNEQFF	28	1
CACAGGCAGCCTATGT-4	CMV-PP65	NLVPMVATV	A*02:01	CASSDTYNEQFF	28	1
CTTACCGCAAACTGTC-4	CMV-PP65	NLVPMVATV	A*02:01	CASSDTYNEQFF	28	1
TACGGATGTCGTTGTA-4	CMV-PP65	NLVPMVATV	A*02:01	CASSDTYNEQFF	28	1
GTGCATAAGGTTCCTA-1	CTRL	AAKGRGAAL	B*08:01	CASSDTYNEQFF	28	1
TAGTGGTCAGGCTGAA-1	CTRL	AAKGRGAAL	B*08:01	CASSDTYNEQFF	28	1
GCGCGATAGCTAGTCT-2	CTRL	AAKGRGAAL	B*08:01	CASSDTYNEQFF	28	1
ATCCGAAGTTTGTTTC-3	CTRL	AAKGRGAAL	B*08:01	CASSDTYNEQFF	28	1
GCTGCTTGTAGCTCCG-1	CANCER-BCLX	YLNDHLEPWI	A*02:01	CASSDTYNEQFF	27	1
ATAAGAGGTGCACTTA-2	CANCER-BCLX	YLNDHLEPWI	A*02:01	CASSDTYNEQFF	27	1
ATCCGAATCCGAAGAG-2	CANCER-BCLX	YLNDHLEPWI	A*02:01	CASSDTYNEQFF	27	1
TGTATTCAGATGTTAG-2	CANCER-BCLX	YLNDHLEPWI	A*02:01	CASSDTYNEQFF	27	1
CACATAGCAGCGTAAG-3	CANCER-BCLX	YLNDHLEPWI	A*02:01	CASSDTYNEQFF	27	1
TGCTACCCACCGAAAG-3	CANCER-BCLX	YLNDHLEPWI	A*02:01	CASSDTYNEQFF	27	1
TGGTTCCTCGTTTATC-3	CANCER-BCLX	YLNDHLEPWI	A*02:01	CASSDTYNEQFF	27	1
ATTCTACTCAAGATCC-1	CANCER-BCR-ABL	GVRGRVEEI	A*02:01	CASSDTYNEQFF	27	1
GGGCATCTCATTGCGA-1	CANCER-BCR-ABL	GVRGRVEEI	A*02:01	CASSDTYNEQFF	27	1
ACTGAGTTCAGTGTTG-1	CANCER-BLC2	ALSPVPPVV	A*02:01	CASSDTYNEQFF	27	1
GACCTGGCATCCTAGA-1	CANCER-BLC2	ALSPVPPVV	A*02:01	CASSDTYNEQFF	27	1
GTGGGTCTCGCCCTTA-1	CANCER-BLC2	ALSPVPPVV	A*02:01	CASSDTYNEQFF	27	1
AAGACCTAGCTCTCGG-2	CANCER-BLC2	ALSPVPPVV	A*02:01	CASSDTYNEQFF	27	1
CATATTCTCCGGGTGT-3	CANCER-BLC2	ALSPVPPVV	A*02:01	CASSDTYNEQFF	27	1
GGCTCGACAGCCTATA-3	CANCER-BLC2	ALSPVPPVV	A*02:01	CASSDTYNEQFF	27	1
TGGCCAGAGCCTTGAT-3	CANCER-BLC2	ALSPVPPVV	A*02:01	CASSDTYNEQFF	27	1
CAACCTCTCCTCGCAT-4	CANCER-BLC2	ALSPVPPVV	A*02:01	CASSDTYNEQFF	27	1
GTTAAGCAGATCTGCT-4	CANCER-BLC2	ALSPVPPVV	A*02:01	CASSDTYNEQFF	27	1
TATCTCAGTAGAGGAA-4	CANCER-BLC2	ALSPVPPVV	A*02:01	CASSDTYNEQFF	27	1
TGCTGCTAGATGCCTT-4	CANCER-BLC2	ALSPVPPVV	A*02:01	CASSDTYNEQFF	27	1
AAAGCAAGTGTTCTTT-2	CANCER-BLC4	WLSLKTLLSL	A*02:01	CASSDTYNEQFF	27	1
GGGCATCTCATTGCGA-1	CANCER-BLC5	YLNRHLHTWI	A*02:01	CASSDTYNEQFF	27	1
ATAAGAGGTGCACTTA-2	CANCER-BLC5	YLNRHLHTWI	A*02:01	CASSDTYNEQFF	27	1
TGAGCCGGTCTTCGTC-2	CANCER-BLC5	YLNRHLHTWI	A*02:01	CASSDTYNEQFF	27	1
CGTTGGGCACGGATAG-3	CANCER-BLC5	YLNRHLHTWI	A*02:01	CASSDTYNEQFF	27	1
GTTCTCGCACATTTCT-3	CANCER-BLC5	YLNRHLHTWI	A*02:01	CASSDTYNEQFF	27	1
GTTTCTAAGGAATGGA-3	CANCER-BLC5	YLNRHLHTWI	A*02:01	CASSDTYNEQFF	27	1
CAAGAAATCACAATGC-4	CANCER-BLC5	YLNRHLHTWI	A*02:01	CASSDTYNEQFF	27	1
GGGCATCTCATTGCGA-1	CANCER-BMI	TLQDIVYKL	A*02:01	CASSDTYNEQFF	27	1
ATAAGAGGTGCACTTA-2	CANCER-BMI	TLQDIVYKL	A*02:01	CASSDTYNEQFF	27	1
ATAAGAGTCTAAGCCA-3	CANCER-BMI	TLQDIVYKL	A*02:01	CASSDTYNEQFF	27	1
GCTTCCAGTAAGTGGC-3	CANCER-BMI	TLQDIVYKL	A*02:01	CASSDTYNEQFF	27	1
GGTGCGTGTACGCACC-3	CANCER-BMI	TLQDIVYKL	A*02:01	CASSDTYNEQFF	27	1
GTGCATAAGAAGCCCA-3	CANCER-BMI	TLQDIVYKL	A*02:01	CASSDTYNEQFF	27	1
TGTCCCAAGTTAGGTA-4	CANCER-BMI	TLQDIVYKL	A*02:01	CASSDTYNEQFF	27	1
GGGCATCTCATTGCGA-1	CANCER-CAMEL	APRGVRMAV	B*07:02	CASSDTYNEQFF	27	1
TTGGCAAGTCAACATC-1	CANCER-CAMEL	APRGVRMAV	B*07:02	CASSDTYNEQFF	27	1
TAGCCGGGTATGCTTG-3	CANCER-CAMEL	APRGVRMAV	B*07:02	CASSDTYNEQFF	27	1
TCGTACCAGGCATTGG-3	CANCER-CAMEL	APRGVRMAV	B*07:02	CASSDTYNEQFF	27	1
CTGTGCTCAGGTGCCT-4	CANCER-CAMEL	APRGVRMAV	B*07:02	CASSDTYNEQFF	27	1
GGGCATCTCATTGCGA-1	CANCER-CEACAM	LPVSPRLQL	B*07:02	CASSDTYNEQFF	27	1
GGATGTTTCGCGTAGC-2	CANCER-CEACAM	LPVSPRLQL	B*07:02	CASSDTYNEQFF	27	1
GGGCATCTCAATCTCT-2	CANCER-CEACAM	LPVSPRLQL	B*07:02	CASSDTYNEQFF	27	1
ATAAGAGTCTAAGCCA-3	CANCER-CEACAM	LPVSPRLQL	B*07:02	CASSDTYNEQFF	27	1
GGGTTGCTCCGTTGTC-3	CANCER-CEACAM	LPVSPRLQL	B*07:02	CASSDTYNEQFF	27	1
GTTAAGCTCGCGTTTC-3	CANCER-CEACAM	LPVSPRLQL	B*07:02	CASSDTYNEQFF	27	1
ACGGCCATCGCGTAGC-1	CANCER-LMP2A	CLGGLLTMV	A*02:01	CASSDTYNEQFF	27	1
ACAGCCGGTAGGCATG-2	CANCER-LMP2A	CLGGLLTMV	A*02:01	CASSDTYNEQFF	27	1
ACGAGCCAGGAGTTGC-2	CANCER-LMP2A	CLGGLLTMV	A*02:01	CASSDTYNEQFF	27	1
CATGACATCCCTCTTT-2	CANCER-LMP2A	CLGGLLTMV	A*02:01	CASSDTYNEQFF	27	1
TAGCCGGCATTCCTCG-2	CANCER-LMP2A	CLGGLLTMV	A*02:01	CASSDTYNEQFF	27	1
TTCTCAACATCGACGC-2	CANCER-LMP2A	CLGGLLTMV	A*02:01	CASSDTYNEQFF	27	1
TTGGAACCAAGACACG-3	CANCER-LMP2A	CLGGLLTMV	A*02:01	CASSDTYNEQFF	27	1
AACTCTTGTTATGCGT-4	CANCER-LMP2A	CLGGLLTMV	A*02:01	CASSDTYNEQFF	27	1
AGCTTGAAGGGTGTTG-4	CANCER-LMP2A	CLGGLLTMV	A*02:01	CASSDTYNEQFF	27	1
GAATAAGCATCCGTGG-4	CANCER-P2X5A	TPNQRQNVC	B*07:02	CASSDTYNEQFF	27	1
GGGCATCTCATTGCGA-1	CANCER-WT1	RMFPNAPYL	A*02:01	CASSDTYNEQFF	27	1
ACGGGCTAGGGAACGG-2	CANCER-WT1	RMFPNAPYL	A*02:01	CASSDTYNEQFF	27	1
ATGTGTGAGGATGTAT-3	CANCER-WT1	RMFPNAPYL	A*02:01	CASSDTYNEQFF	27	1
TTGGAACCAAGACACG-3	CANCER-WT1	RMFPNAPYL	A*02:01	CASSDTYNEQFF	27	1
CACACTCGTACACCGC-4	CANCER-WT1	RMFPNAPYL	A*02:01	CASSDTYNEQFF	27	1
ACATCAGTCAATCTCT-1	CMV-PP65	NLVPMVATV	A*02:01	CASSDTYNEQFF	27	1
ATTCTACAGTGCTGCC-1	CMV-PP65	NLVPMVATV	A*02:01	CASSDTYNEQFF	27	1
CCTACACTCCACGTTC-1	CMV-PP65	NLVPMVATV	A*02:01	CASSDTYNEQFF	27	1
GACCTGGCATCCTAGA-1	CMV-PP65	NLVPMVATV	A*02:01	CASSDTYNEQFF	27	1
GCAGTTATCCAAACTG-1	CMV-PP65	NLVPMVATV	A*02:01	CASSDTYNEQFF	27	1
GGGCATCTCATTGCGA-1	CMV-PP65	NLVPMVATV	A*02:01	CASSDTYNEQFF	27	1
GTCCTCACAGCCTATA-1	CMV-PP65	NLVPMVATV	A*02:01	CASSDTYNEQFF	27	1
TATCTCAGTGTGGTTT-1	CMV-PP65	NLVPMVATV	A*02:01	CASSDTYNEQFF	27	1
TGGCCAGAGAGCCCAA-1	CMV-PP65	NLVPMVATV	A*02:01	CASSDTYNEQFF	27	1
AAAGTAGTCATCTGCC-2	CMV-PP65	NLVPMVATV	A*02:01	CASSDTYNEQFF	27	1
ACTTTCATCTGGCGTG-2	CMV-PP65	NLVPMVATV	A*02:01	CASSDTYNEQFF	27	1
AGCTCTCTCAACGCTA-2	CMV-PP65	NLVPMVATV	A*02:01	CASSDTYNEQFF	27	1
ATAAGAGGTGCACTTA-2	CMV-PP65	NLVPMVATV	A*02:01	CASSDTYNEQFF	27	1
CACATAGCACATGACT-2	CMV-PP65	NLVPMVATV	A*02:01	CASSDTYNEQFF	27	1
CATCCACTCAGCTGGC-2	CMV-PP65	NLVPMVATV	A*02:01	CASSDTYNEQFF	27	1
CGTTAGAAGTGCGTGA-2	CMV-PP65	NLVPMVATV	A*02:01	CASSDTYNEQFF	27	1
CTGCTGTTCTTGAGGT-2	CMV-PP65	NLVPMVATV	A*02:01	CASSDTYNEQFF	27	1
GGGCATCTCAATCTCT-2	CMV-PP65	NLVPMVATV	A*02:01	CASSDTYNEQFF	27	1
TACCTTAAGCGATAGC-2	CMV-PP65	NLVPMVATV	A*02:01	CASSDTYNEQFF	27	1
TCGGGACCACGGATAG-2	CMV-PP65	NLVPMVATV	A*02:01	CASSDTYNEQFF	27	1
TTCGGTCTCTCGCATC-2	CMV-PP65	NLVPMVATV	A*02:01	CASSDTYNEQFF	27	1
TTCTCAACATCGACGC-2	CMV-PP65	NLVPMVATV	A*02:01	CASSDTYNEQFF	27	1
TTTATGCGTTGTTTGG-2	CMV-PP65	NLVPMVATV	A*02:01	CASSDTYNEQFF	27	1
ATAAGAGTCTAAGCCA-3	CMV-PP65	NLVPMVATV	A*02:01	CASSDTYNEQFF	27	1
CCTACACCAGAGTGTG-3	CMV-PP65	NLVPMVATV	A*02:01	CASSDTYNEQFF	27	1
CGGCTAGCATGACATC-3	CMV-PP65	NLVPMVATV	A*02:01	CASSDTYNEQFF	27	1
CTCGTACAGTGTACTC-3	CMV-PP65	NLVPMVATV	A*02:01	CASSDTYNEQFF	27	1
GCATGATCAACGATGG-3	CMV-PP65	NLVPMVATV	A*02:01	CASSDTYNEQFF	27	1
GGTGTTAAGTCCCACG-3	CMV-PP65	NLVPMVATV	A*02:01	CASSDTYNEQFF	27	1
TCGTACCCATCACGTA-3	CMV-PP65	NLVPMVATV	A*02:01	CASSDTYNEQFF	27	1
TGGGAAGAGTCCCACG-3	CMV-PP65	NLVPMVATV	A*02:01	CASSDTYNEQFF	27	1
TGGTTCCTCGTTTATC-3	CMV-PP65	NLVPMVATV	A*02:01	CASSDTYNEQFF	27	1
TTGGAACCAAGACACG-3	CMV-PP65	NLVPMVATV	A*02:01	CASSDTYNEQFF	27	1
ACCCACTAGTGAAGTT-4	CMV-PP65	NLVPMVATV	A*02:01	CASSDTYNEQFF	27	1
ACGAGGAAGCCTATGT-4	CMV-PP65	NLVPMVATV	A*02:01	CASSDTYNEQFF	27	1
CTACGTCCAAATCCGT-4	CMV-PP65	NLVPMVATV	A*02:01	CASSDTYNEQFF	27	1
CTTAGGACAATCCGAT-4	CMV-PP65	NLVPMVATV	A*02:01	CASSDTYNEQFF	27	1
CTTTGCGCACATTAGC-4	CMV-PP65	NLVPMVATV	A*02:01	CASSDTYNEQFF	27	1
GAAGCAGTCCCATTAT-4	CMV-PP65	NLVPMVATV	A*02:01	CASSDTYNEQFF	27	1
GTACGTATCTTCCTTC-4	CMV-PP65	NLVPMVATV	A*02:01	CASSDTYNEQFF	27	1
GTTAAGCAGATCTGCT-4	CMV-PP65	NLVPMVATV	A*02:01	CASSDTYNEQFF	27	1
GTTCGGGAGCACCGTC-4	CMV-PP65	NLVPMVATV	A*02:01	CASSDTYNEQFF	27	1
TCATTTGAGTCTTGCA-4	CMV-PP65	NLVPMVATV	A*02:01	CASSDTYNEQFF	27	1
AGGGAGTCAAGCTGAG-1	CTRL	AAKGRGAAL	B*08:01	CASSDTYNEQFF	27	1
CAACCTCGTCTTCTCG-1	CTRL	AAKGRGAAL	B*08:01	CASSDTYNEQFF	27	1
CTGAAGTGTATCACCA-1	CTRL	AAKGRGAAL	B*08:01	CASSDTYNEQFF	27	1
GGATGTTTCATTTGGG-1	CTRL	AAKGRGAAL	B*08:01	CASSDTYNEQFF	27	1
GGGCATCTCATTGCGA-1	CTRL	AAKGRGAAL	B*08:01	CASSDTYNEQFF	27	1
ATAAGAGGTGCACTTA-2	CTRL	AAKGRGAAL	B*08:01	CASSDTYNEQFF	27	1
GGGACCTTCTCCAACC-2	CTRL	AAKGRGAAL	B*08:01	CASSDTYNEQFF	27	1
AGCTTGACACCTATCC-3	CTRL	AAKGRGAAL	B*08:01	CASSDTYNEQFF	27	1
ATAAGAGTCTAAGCCA-3	CTRL	AAKGRGAAL	B*08:01	CASSDTYNEQFF	27	1
GTAACTGCATCAGTAC-3	CTRL	AAKGRGAAL	B*08:01	CASSDTYNEQFF	27	1
TTGGAACCAAGACACG-3	CTRL	AAKGRGAAL	B*08:01	CASSDTYNEQFF	27	1
AACTTTCAGGCGATAC-4	CTRL	AAKGRGAAL	B*08:01	CASSDTYNEQFF	27	1
GAACGGAAGCTCCCAG-4	CTRL	AAKGRGAAL	B*08:01	CASSDTYNEQFF	27	1
GCACTCTTCACGACTA-4	CTRL	AAKGRGAAL	B*08:01	CASSDTYNEQFF	27	1
TAGACCACACTACAGT-4	CTRL	AAKGRGAAL	B*08:01	CASSDTYNEQFF	27	1
TGAGGGACAGGTCGTC-4	CTRL	AAKGRGAAL	B*08:01	CASSDTYNEQFF	27	1
TGCTACCTCTCGTATT-4	CTRL	AAKGRGAAL	B*08:01	CASSDTYNEQFF	27	1
AGCGGTCGTTGCGTTA-3	CMV-PP65	NLVPMVATV	A*02:01	CASSPTFGTGLSYNEQFF	26	1
CGCCAAGCACGCCAGT-3	CMV-PP65	NLVPMVATV	A*02:01	CASSATSGGTNEQFF	26	1
CACACCTCAGATGAGC-1	CANCER-BCLX	YLNDHLEPWI	A*02:01	CASSDTYNEQFF	26	1
AACTTTCTCGCATGAT-2	CANCER-BCLX	YLNDHLEPWI	A*02:01	CASSDTYNEQFF	26	1
TTGAACGCACCAGATT-2	CANCER-BCLX	YLNDHLEPWI	A*02:01	CASSDTYNEQFF	26	1
GGCAATTCACAAGTAA-3	CANCER-BCR-ABL	GVRGRVEEI	A*02:01	CASSDTYNEQFF	26	1
ATGGGAGCAGCTGTGC-4	CANCER-BCR-ABL	GVRGRVEEI	A*02:01	CASSDTYNEQFF	26	1
AGATCTGGTACGACCC-2	CANCER-BLC2	ALSPVPPVV	A*02:01	CASSDTYNEQFF	26	1
CTAGTGATCGAGAACG-2	CANCER-BLC2	ALSPVPPVV	A*02:01	CASSDTYNEQFF	26	1
GCATACAGTTGGACCC-2	CANCER-BLC2	ALSPVPPVV	A*02:01	CASSDTYNEQFF	26	1
CTGTTTATCGTTGCCT-3	CANCER-BLC2	ALSPVPPVV	A*02:01	CASSDTYNEQFF	26	1
GATCGTAAGGGATCTG-3	CANCER-BLC2	ALSPVPPVV	A*02:01	CASSDTYNEQFF	26	1
CGATTGACACCTCGGA-4	CANCER-BLC2	ALSPVPPVV	A*02:01	CASSDTYNEQFF	26	1
TACTTGTGTCTTCTCG-4	CANCER-BLC2	ALSPVPPVV	A*02:01	CASSDTYNEQFF	26	1
TGGCCAGGTCTCTTAT-4	CANCER-BLC2	ALSPVPPVV	A*02:01	CASSDTYNEQFF	26	1
GCCTCTATCTATCCTA-1	CANCER-BLC4	WLSLKTLLSL	A*02:01	CASSDTYNEQFF	26	1
CACACTCTCATGGTCA-2	CANCER-BLC4	WLSLKTLLSL	A*02:01	CASSDTYNEQFF	26	1
ACTTGTTGTCACAAGG-2	CANCER-BLC5	YLNRHLHTWI	A*02:01	CASSDTYNEQFF	26	1
CAAGAAATCTCAAGTG-2	CANCER-BLC5	YLNRHLHTWI	A*02:01	CASSDTYNEQFF	26	1
TGGCGCATCCACTCCA-2	CANCER-BLC5	YLNRHLHTWI	A*02:01	CASSDTYNEQFF	26	1
CCGTGGATCATATCGG-3	CANCER-BLC5	YLNRHLHTWI	A*02:01	CASSDTYNEQFF	26	1
AGTGAGGAGCTAGTTC-4	CANCER-BLC5	YLNRHLHTWI	A*02:01	CASSDTYNEQFF	26	1
CGTTGGGAGTCAAGCG-1	CANCER-BMI	TLQDIVYKL	A*02:01	CASSDTYNEQFF	26	1
ATTGGTGTCGAGAACG-3	CANCER-BMI	TLQDIVYKL	A*02:01	CASSDTYNEQFF	26	1
GTCTCGTTCTAGAGTC-3	CANCER-BMI	TLQDIVYKL	A*02:01	CASSDTYNEQFF	26	1
CCTTCCCAGTGGAGAA-4	CANCER-BMI	TLQDIVYKL	A*02:01	CASSDTYNEQFF	26	1
TCGGGACCACGAGGTA-4	CANCER-BMI	TLQDIVYKL	A*02:01	CASSDTYNEQFF	26	1
CAGTAACGTTGTCGCG-1	CANCER-CAMEL	APRGVRMAV	B*07:02	CASSDTYNEQFF	26	1
CACACTCTCATGGTCA-2	CANCER-CAMEL	APRGVRMAV	B*07:02	CASSDTYNEQFF	26	1
TACGGGCTCCAACCAA-2	CANCER-CAMEL	APRGVRMAV	B*07:02	CASSDTYNEQFF	26	1
GTCATTTAGCTGAAAT-4	CANCER-CAMEL	APRGVRMAV	B*07:02	CASSDTYNEQFF	26	1
CAGCATAGTATGCTTG-1	CANCER-CEACAM	LPVSPRLQL	B*07:02	CASSDTYNEQFF	26	1
TAAGCGTCATCGGGTC-1	CANCER-CEACAM	LPVSPRLQL	B*07:02	CASSDTYNEQFF	26	1
AGAATAGCAAGCGAGT-2	CANCER-CEACAM	LPVSPRLQL	B*07:02	CASSDTYNEQFF	26	1
CACACTCTCATGGTCA-2	CANCER-CEACAM	LPVSPRLQL	B*07:02	CASSDTYNEQFF	26	1
GTGCGGTTCTACTATC-2	CANCER-CEACAM	LPVSPRLQL	B*07:02	CASSDTYNEQFF	26	1
AGGTCCGAGATAGGAG-3	CANCER-CEACAM	LPVSPRLQL	B*07:02	CASSDTYNEQFF	26	1
ACATCAGGTAATCACC-1	CANCER-LMP2A	CLGGLLTMV	A*02:01	CASSDTYNEQFF	26	1
ATTACTCGTAAGGGCT-1	CANCER-LMP2A	CLGGLLTMV	A*02:01	CASSDTYNEQFF	26	1
CATGACATCTTGTACT-1	CANCER-LMP2A	CLGGLLTMV	A*02:01	CASSDTYNEQFF	26	1
CGCTGGACAGATCCAT-1	CANCER-LMP2A	CLGGLLTMV	A*02:01	CASSDTYNEQFF	26	1
CTCGAGGAGACACGAC-1	CANCER-LMP2A	CLGGLLTMV	A*02:01	CASSDTYNEQFF	26	1
GGACAGACAATAACGA-1	CANCER-LMP2A	CLGGLLTMV	A*02:01	CASSDTYNEQFF	26	1
GGATTACCATAAAGGT-1	CANCER-LMP2A	CLGGLLTMV	A*02:01	CASSDTYNEQFF	26	1
TGATTTCGTTGGGACA-1	CANCER-LMP2A	CLGGLLTMV	A*02:01	CASSDTYNEQFF	26	1
AATCCAGTCCCTCAGT-2	CANCER-LMP2A	CLGGLLTMV	A*02:01	CASSDTYNEQFF	26	1
CTACACCTCATCATTC-3	CANCER-LMP2A	CLGGLLTMV	A*02:01	CASSDTYNEQFF	26	1
AACTCCCCAGTGGAGT-4	CANCER-LMP2A	CLGGLLTMV	A*02:01	CASSDTYNEQFF	26	1
AATCGGTCAGGAACGT-4	CANCER-LMP2A	CLGGLLTMV	A*02:01	CASSDTYNEQFF	26	1
AGGCCACAGAGTAATC-4	CANCER-LMP2A	CLGGLLTMV	A*02:01	CASSDTYNEQFF	26	1
CGGTTAAAGGGAGTAA-4	CANCER-LMP2A	CLGGLLTMV	A*02:01	CASSDTYNEQFF	26	1
GAACATCAGACTAAGT-3	CANCER-P2X5A	TPNQRQNVC	B*07:02	CASSDTYNEQFF	26	1
TTTGTCAAGCATCATC-3	CANCER-P2X5A	TPNQRQNVC	B*07:02	CASSDTYNEQFF	26	1
TTGACTTCATTTGCCC-4	CANCER-P2X5A	TPNQRQNVC	B*07:02	CASSDTYNEQFF	26	1
TTTATGCGTCCTAGCG-4	CANCER-P2X5A	TPNQRQNVC	B*07:02	CASSDTYNEQFF	26	1
CAGCCGAAGGCAATTA-2	CANCER-WT1	RMFPNAPYL	A*02:01	CASSDTYNEQFF	26	1
AACTCAGGTATTAGCC-4	CANCER-WT1	RMFPNAPYL	A*02:01	CASSDTYNEQFF	26	1
GTCATTTAGCTGAAAT-4	CANCER-WT1	RMFPNAPYL	A*02:01	CASSDTYNEQFF	26	1
TGGCCAGAGTGGACGT-4	CANCER-WT1	RMFPNAPYL	A*02:01	CASSDTYNEQFF	26	1
AACTCCCAGCCCGAAA-1	CMV-PP65	NLVPMVATV	A*02:01	CASSDTYNEQFF	26	1
ACGATACCAAAGGTGC-1	CMV-PP65	NLVPMVATV	A*02:01	CASSDTYNEQFF	26	1
AGCGGTCTCTCCCTGA-1	CMV-PP65	NLVPMVATV	A*02:01	CASSDTYNEQFF	26	1
AGCTTGAGTCTCGTTC-1	CMV-PP65	NLVPMVATV	A*02:01	CASSDTYNEQFF	26	1
GAACGGAGTGACCAAG-1	CMV-PP65	NLVPMVATV	A*02:01	CASSDTYNEQFF	26	1
GCGAGAACAGCCACCA-1	CMV-PP65	NLVPMVATV	A*02:01	CASSDTYNEQFF	26	1
GGTGAAGCACAGAGGT-1	CMV-PP65	NLVPMVATV	A*02:01	CASSDTYNEQFF	26	1
TACGGATAGGACAGAA-1	CMV-PP65	NLVPMVATV	A*02:01	CASSDTYNEQFF	26	1
TAGAGCTGTACAGACG-1	CMV-PP65	NLVPMVATV	A*02:01	CASSDTYNEQFF	26	1
AATCCAGTCCCTCAGT-2	CMV-PP65	NLVPMVATV	A*02:01	CASSDTYNEQFF	26	1
CAACCTCGTAGAGGAA-2	CMV-PP65	NLVPMVATV	A*02:01	CASSDTYNEQFF	26	1
CACACTCTCATGGTCA-2	CMV-PP65	NLVPMVATV	A*02:01	CASSDTYNEQFF	26	1
CACATAGCAATCCAAC-2	CMV-PP65	NLVPMVATV	A*02:01	CASSDTYNEQFF	26	1
CAGCTAACAGCTGTGC-2	CMV-PP65	NLVPMVATV	A*02:01	CASSDTYNEQFF	26	1
CAGCTAAGTGAAGGCT-2	CMV-PP65	NLVPMVATV	A*02:01	CASSDTYNEQFF	26	1
CATATGGCATCACCCT-2	CMV-PP65	NLVPMVATV	A*02:01	CASSDTYNEQFF	26	1
CCATTCGCAGCGATCC-2	CMV-PP65	NLVPMVATV	A*02:01	CASSDTYNEQFF	26	1
CCCTCCTTCTAACGGT-2	CMV-PP65	NLVPMVATV	A*02:01	CASSDTYNEQFF	26	1
CCTAAAGTCCGAACGC-2	CMV-PP65	NLVPMVATV	A*02:01	CASSDTYNEQFF	26	1
CTAGTGATCGAGAACG-2	CMV-PP65	NLVPMVATV	A*02:01	CASSDTYNEQFF	26	1
GGCTGGTGTTTGGGCC-2	CMV-PP65	NLVPMVATV	A*02:01	CASSDTYNEQFF	26	1
TACTCATGTAAGTTCC-2	CMV-PP65	NLVPMVATV	A*02:01	CASSDTYNEQFF	26	1
TAGACCAGTGGACGAT-2	CMV-PP65	NLVPMVATV	A*02:01	CASSDTYNEQFF	26	1
ACGATACAGACGCTTT-3	CMV-PP65	NLVPMVATV	A*02:01	CASSDTYNEQFF	26	1
AGACGTTGTGTGGTTT-3	CMV-PP65	NLVPMVATV	A*02:01	CASSDTYNEQFF	26	1
AGCTCTCAGAAGGACA-3	CMV-PP65	NLVPMVATV	A*02:01	CASSDTYNEQFF	26	1
CTCGGAGCATAAGACA-3	CMV-PP65	NLVPMVATV	A*02:01	CASSDTYNEQFF	26	1
GTTCTCGGTGCGATAG-3	CMV-PP65	NLVPMVATV	A*02:01	CASSDTYNEQFF	26	1
TACTCATAGTACCGGA-3	CMV-PP65	NLVPMVATV	A*02:01	CASSDTYNEQFF	26	1
TGACGGCAGAGTAAGG-3	CMV-PP65	NLVPMVATV	A*02:01	CAGAEYGNKLVF	26	1
TGATTTCCACACCGCA-3	CMV-PP65	NLVPMVATV	A*02:01	CASSDTYNEQFF	26	1
ACTGTCCTCTCTGAGA-4	CMV-PP65	NLVPMVATV	A*02:01	CASSDTYNEQFF	26	1
ACTTGTTCATGAAGTA-4	CMV-PP65	NLVPMVATV	A*02:01	CASSDTYNEQFF	26	1
AGATCTGAGAGGTTAT-4	CMV-PP65	NLVPMVATV	A*02:01	CASSDTYNEQFF	26	1
AGTCTTTTCAGTCCCT-4	CMV-PP65	NLVPMVATV	A*02:01	CASSDTYNEQFF	26	1
CCATGTCGTGTCAATC-4	CMV-PP65	NLVPMVATV	A*02:01	CASSDTYNEQFF	26	1
CGGACTGAGGCCGAAT-4	CMV-PP65	NLVPMVATV	A*02:01	CASSDTYNEQFF	26	1
GCATGCGTCTGCCCTA-4	CMV-PP65	NLVPMVATV	A*02:01	CASSDTYNEQFF	26	1
TGAGCATCATTAGGCT-4	CMV-PP65	NLVPMVATV	A*02:01	CASSDTYNEQFF	26	1
TGAGCCGAGCGCCTCA-4	CMV-PP65	NLVPMVATV	A*02:01	CASSDTYNEQFF	26	1
CCGGTAGTCGTGGTCG-1	CTRL	AAKGRGAAL	B*08:01	CASSDTYNEQFF	26	1
GCCAAATTCTATCCTA-1	CTRL	AAKGRGAAL	B*08:01	CASSDTYNEQFF	26	1
GGACAGAGTACAAGTA-1	CTRL	AAKGRGAAL	B*08:01	CASSDTYNEQFF	26	1
GGGCATCGTTCGTGAT-1	CTRL	AAKGRGAAL	B*08:01	CASSDTYNEQFF	26	1
CCTTACGGTCTCACCT-2	CTRL	AAKGRGAAL	B*08:01	CASSDTYNEQFF	26	1
GGACATTAGGCGTACA-2	CTRL	AAKGRGAAL	B*08:01	CASSDTYNEQFF	26	1
GACACGCGTCCAGTGC-3	CTRL	AAKGRGAAL	B*08:01	CASSDTYNEQFF	26	1
AAGGAGCCACAACTGT-4	CTRL	AAKGRGAAL	B*08:01	CASSDTYNEQFF	26	1
GCGAGAAAGAGACTTA-4	CTRL	AAKGRGAAL	B*08:01	CASSDTYNEQFF	26	1
TGGCCAGGTCTCTTAT-4	CTRL	AAKGRGAAL	B*08:01	CASSDTYNEQFF	26	1
ACGATGTTCCATGCTC-1	CANCER-BLC2	ALSPVPPVV	A*02:01	CASSPTFGTGLSYNEQFF	25	1
ACGATGTTCCATGCTC-1	CMV-PP65	NLVPMVATV	A*02:01	CASSPTFGTGLSYNEQFF	25	1
ATCGAGTCATGCATGT-4	CANCER-P2X5A	TPNQRQNVC	B*07:02	CASSVAQDYNEQFF	25	1
ATTACTCGTCTGGAGA-4	CANCER-BCLX	YLNDHLEPWI	A*02:01	CASSGWVATEAFF	25	1
TCTGGAAGTTACTGAC-2	CMV-PP65	NLVPMVATV	A*02:01	CASSSGLGESQYF	25	1
AACCGCGTCACATAGC-3	CANCER-BCLX	YLNDHLEPWI	A*02:01	CASSDTYNEQFF	25	1
CCAGCGATCTACTTAC-3	CANCER-BCLX	YLNDHLEPWI	A*02:01	CASSDTYNEQFF	25	1
ACTGCTCTCAAACAAG-4	CANCER-BCLX	YLNDHLEPWI	A*02:01	CASSDTYNEQFF	25	1
ATTATCCGTAGGCTGA-4	CANCER-BCLX	YLNDHLEPWI	A*02:01	CASSDTYNEQFF	25	1
AGTTGGTGTGCCTGGT-1	CANCER-BCR-ABL	GVRGRVEEI	A*02:01	CASSDTYNEQFF	25	1
CTGTTTATCGCATGGC-1	CANCER-BLC2	ALSPVPPVV	A*02:01	CASSDTYNEQFF	25	1
TAGACCAGTATCAGTC-1	CANCER-BLC2	ALSPVPPVV	A*02:01	CASSDTYNEQFF	25	1
ACGCAGCTCCATGAAC-2	CANCER-BLC2	ALSPVPPVV	A*02:01	CASSDTYNEQFF	25	1
ACTTACTCAGTCCTTC-2	CANCER-BLC2	ALSPVPPVV	A*02:01	CASSDTYNEQFF	25	1
AGCGTATGTCTCTCGT-2	CANCER-BLC2	ALSPVPPVV	A*02:01	CASSDTYNEQFF	25	1
CGGAGCTTCAATACCG-2	CANCER-BLC2	ALSPVPPVV	A*02:01	CASSDTYNEQFF	25	1
ACTTACTCATAGTAAG-3	CANCER-BLC2	ALSPVPPVV	A*02:01	CASSDTYNEQFF	25	1
CATATTCTCAATAAGG-3	CANCER-BLC2	ALSPVPPVV	A*02:01	CASSDTYNEQFF	25	1
TGGCTGGTCAAGCCTA-3	CANCER-BLC2	ALSPVPPVV	A*02:01	CASSDTYNEQFF	25	1
ACTGCTCTCAAACAAG-4	CANCER-BLC2	ALSPVPPVV	A*02:01	CASSDTYNEQFF	25	1
CAAGATCTCGCAAGCC-4	CANCER-BLC2	ALSPVPPVV	A*02:01	CASSDTYNEQFF	25	1
CGACCTTCACGTCTCT-4	CANCER-BLC2	ALSPVPPVV	A*02:01	CASSDTYNEQFF	25	1
GTCTCGTGTTGACGTT-4	CANCER-BLC2	ALSPVPPVV	A*02:01	CAGAEYGNKLVF	25	1
ACTGCTCTCAAACAAG-4	CANCER-BLC4	WLSLKTLLSL	A*02:01	CASSDTYNEQFF	25	1
ATGTGTGGTTACGACT-1	CANCER-BLC5	YLNRHLHTWI	A*02:01	CASSDTYNEQFF	25	1
TAGACCAGTATCAGTC-1	CANCER-BLC5	YLNRHLHTWI	A*02:01	CASSDTYNEQFF	25	1
ACAGCTAAGTACCGGA-2	CANCER-BLC5	YLNRHLHTWI	A*02:01	CASSDTYNEQFF	25	1
ACGCAGCTCCATGAAC-2	CANCER-BLC5	YLNRHLHTWI	A*02:01	CASSDTYNEQFF	25	1
CGGACGTAGTGTTGAA-2	CANCER-BLC5	YLNRHLHTWI	A*02:01	CASSDTYNEQFF	25	1
TTGCGTCCATGCCACG-2	CANCER-BLC5	YLNRHLHTWI	A*02:01	CASSDTYNEQFF	25	1
AAAGATGTCCCACTTG-3	CANCER-BLC5	YLNRHLHTWI	A*02:01	CASSDTYNEQFF	25	1
CCGTGGACATAGGATA-3	CANCER-BLC5	YLNRHLHTWI	A*02:01	CASSDTYNEQFF	25	1
CGCCAAGCACCTGGTG-3	CANCER-BLC5	YLNRHLHTWI	A*02:01	CASSDTYNEQFF	25	1
GGAACTTCACCGATAT-3	CANCER-BLC5	YLNRHLHTWI	A*02:01	CASSDTYNEQFF	25	1
GTCGGGTTCTCTGCTG-3	CANCER-BLC5	YLNRHLHTWI	A*02:01	CASSDTYNEQFF	25	1
ACTGCTCTCAAACAAG-4	CANCER-BLC5	YLNRHLHTWI	A*02:01	CASSDTYNEQFF	25	1
ATTATCCGTAGGCTGA-4	CANCER-BLC5	YLNRHLHTWI	A*02:01	CASSDTYNEQFF	25	1
ATTCTACCATCCAACA-4	CANCER-BLC5	YLNRHLHTWI	A*02:01	CASSDTYNEQFF	25	1
GTCACGGCATACAGCT-4	CANCER-BLC5	YLNRHLHTWI	A*02:01	CASSDTYNEQFF	25	1
CGCCAAGGTGTATGGG-1	CANCER-BMI	TLQDIVYKL	A*02:01	CASSDTYNEQFF	25	1
AGATTGCGTGATAAGT-2	CANCER-BMI	TLQDIVYKL	A*02:01	CASSDTYNEQFF	25	1
GATCGTACAGCGATCC-2	CANCER-BMI	TLQDIVYKL	A*02:01	CASSDTYNEQFF	25	1
CGTCAGGTCACTATTC-3	CANCER-BMI	TLQDIVYKL	A*02:01	CASSDTYNEQFF	25	1
GGAACTTCACCGATAT-3	CANCER-BMI	TLQDIVYKL	A*02:01	CASSDTYNEQFF	25	1
GTCGGGTTCTCTGCTG-3	CANCER-BMI	TLQDIVYKL	A*02:01	CASSDTYNEQFF	25	1
ATCATCTGTCGCGTGT-4	CANCER-BMI	TLQDIVYKL	A*02:01	CASSDTYNEQFF	25	1
ATTATCCGTAGGCTGA-4	CANCER-BMI	TLQDIVYKL	A*02:01	CASSDTYNEQFF	25	1
ATTTCTGCAGGCTGAA-4	CANCER-BMI	TLQDIVYKL	A*02:01	CASSDTYNEQFF	25	1
CATCCACAGTCAAGGC-4	CANCER-BMI	TLQDIVYKL	A*02:01	CASSDTYNEQFF	25	1
GTCACGGCATACAGCT-4	CANCER-BMI	TLQDIVYKL	A*02:01	CASSDTYNEQFF	25	1
GTTACAGTCCTTTCTC-1	CANCER-CAMEL	APRGVRMAV	B*07:02	CASSDTYNEQFF	25	1
ACGCAGCTCCATGAAC-2	CANCER-CAMEL	APRGVRMAV	B*07:02	CASSDTYNEQFF	25	1
GGGTCTGGTCGGGTCT-2	CANCER-CAMEL	APRGVRMAV	B*07:02	CASSDTYNEQFF	25	1
TATTACCAGCTACCTA-3	CANCER-CAMEL	APRGVRMAV	B*07:02	CASSDTYNEQFF	25	1
TGGCTGGTCAAGCCTA-3	CANCER-CAMEL	APRGVRMAV	B*07:02	CASSDTYNEQFF	25	1
AATCGGTGTAGGACAC-4	CANCER-CAMEL	APRGVRMAV	B*07:02	CASSDTYNEQFF	25	1
GTCACGGCATACAGCT-4	CANCER-CAMEL	APRGVRMAV	B*07:02	CASSDTYNEQFF	25	1
CGGACGTAGTGTTGAA-2	CANCER-CEACAM	LPVSPRLQL	B*07:02	CASSDTYNEQFF	25	1
AGTGAGGCACGGTAAG-3	CANCER-CEACAM	LPVSPRLQL	B*07:02	CASSDTYNEQFF	25	1
ACTGCTCTCAAACAAG-4	CANCER-CEACAM	LPVSPRLQL	B*07:02	CASSDTYNEQFF	25	1
ATTATCCGTAGGCTGA-4	CANCER-CEACAM	LPVSPRLQL	B*07:02	CASSDTYNEQFF	25	1
GTCACGGCATACAGCT-4	CANCER-CEACAM	LPVSPRLQL	B*07:02	CASSDTYNEQFF	25	1
CAACCAAGTCTACCTC-1	CANCER-LMP2A	CLGGLLTMV	A*02:01	CASSDTYNEQFF	25	1
TGAAAGAAGACTTGAA-1	CANCER-LMP2A	CLGGLLTMV	A*02:01	CASSDTYNEQFF	25	1
CACACAAAGTGCTGCC-2	CANCER-LMP2A	CLGGLLTMV	A*02:01	CASSDTYNEQFF	25	1
GGGTCTGGTCGGGTCT-2	CANCER-LMP2A	CLGGLLTMV	A*02:01	CASSDTYNEQFF	25	1
GTCGTAACAGACACTT-3	CANCER-LMP2A	CLGGLLTMV	A*02:01	CASSDTYNEQFF	25	1
TGGCTGGTCAAGCCTA-3	CANCER-LMP2A	CLGGLLTMV	A*02:01	CASSDTYNEQFF	25	1
AATCCAGAGATCGATA-4	CANCER-LMP2A	CLGGLLTMV	A*02:01	CASSDTYNEQFF	25	1
ACTGCTCTCAAACAAG-4	CANCER-LMP2A	CLGGLLTMV	A*02:01	CASSDTYNEQFF	25	1
GAATAAGTCCAGGGCT-4	CANCER-LMP2A	CLGGLLTMV	A*02:01	CASSDTYNEQFF	25	1
GTCACGGCATACAGCT-4	CANCER-LMP2A	CLGGLLTMV	A*02:01	CASSDTYNEQFF	25	1
TCAACGAGTACGCACC-4	CANCER-LMP2A	CLGGLLTMV	A*02:01	CASSDTYNEQFF	25	1
GGCTGGTGTGTTAAGA-4	CANCER-P2X5A	TPNQRQNVC	B*07:02	CASSDTYNEQFF	25	1
ACGAGGAAGACAATAC-1	CANCER-WT1	RMFPNAPYL	A*02:01	CASSDTYNEQFF	25	1
CACCTTGTCCTTGCCA-1	CANCER-WT1	RMFPNAPYL	A*02:01	CASSDTYNEQFF	25	1
CGGACGTAGTGTTGAA-2	CANCER-WT1	RMFPNAPYL	A*02:01	CASSDTYNEQFF	25	1
GACGTGCGTGTATGGG-2	CANCER-WT1	RMFPNAPYL	A*02:01	CASSDTYNEQFF	25	1
GGGTCTGGTCGGGTCT-2	CANCER-WT1	RMFPNAPYL	A*02:01	CASSDTYNEQFF	25	1
CGTCAGGTCACTATTC-3	CANCER-WT1	RMFPNAPYL	A*02:01	CASSDTYNEQFF	25	1
GGAACTTCACCGATAT-3	CANCER-WT1	RMFPNAPYL	A*02:01	CASSDTYNEQFF	25	1
GTCGGGTTCTCTGCTG-3	CANCER-WT1	RMFPNAPYL	A*02:01	CASSDTYNEQFF	25	1
ACTGCTCTCAAACAAG-4	CANCER-WT1	RMFPNAPYL	A*02:01	CASSDTYNEQFF	25	1
GTACTCCAGGAATCGC-4	CANCER-WT1	RMFPNAPYL	A*02:01	CASSDTYNEQFF	25	1
TAAGCGTGTTAGAACA-4	CANCER-WT1	RMFPNAPYL	A*02:01	CASSDTYNEQFF	25	1
ACGATACAGGGCTTCC-1	CMV-PP65	NLVPMVATV	A*02:01	CASSDTYNEQFF	25	1
ACTGCTCTCTCTGAGA-1	CMV-PP65	NLVPMVATV	A*02:01	CASSDTYNEQFF	25	1
ATTTCTGAGAAACCTA-1	CMV-PP65	NLVPMVATV	A*02:01	CASSDTYNEQFF	25	1
CTTACCGTCTGAAAGA-1	CMV-PP65	NLVPMVATV	A*02:01	CASSDTYNEQFF	25	1
GAGGTGACAATCCAAC-1	CMV-PP65	NLVPMVATV	A*02:01	CASSDTYNEQFF	25	1
GATGAAATCCCTAATT-1	CMV-PP65	NLVPMVATV	A*02:01	CASSDTYNEQFF	25	1
GCGCGATCACACTGCG-1	CMV-PP65	NLVPMVATV	A*02:01	CASSDTYNEQFF	25	1
GTGCGGTGTAAGTGGC-1	CMV-PP65	NLVPMVATV	A*02:01	CASSDTYNEQFF	25	1
GTGTGCGAGACTGGGT-1	CMV-PP65	NLVPMVATV	A*02:01	CASSDTYNEQFF	25	1
TCAATCTCATGCAATC-1	CMV-PP65	NLVPMVATV	A*02:01	CASSDTYNEQFF	25	1
TGGCGCACACAGCCCA-1	CMV-PP65	NLVPMVATV	A*02:01	CASSDTYNEQFF	25	1
ACGCAGCTCCATGAAC-2	CMV-PP65	NLVPMVATV	A*02:01	CASSDTYNEQFF	25	1
CGACCTTCATACAGCT-2	CMV-PP65	NLVPMVATV	A*02:01	CASSDTYNEQFF	25	1
CGGACGTAGTGTTGAA-2	CMV-PP65	NLVPMVATV	A*02:01	CASSDTYNEQFF	25	1
CGGGTCAAGAATCTCC-2	CMV-PP65	NLVPMVATV	A*02:01	CASSDTYNEQFF	25	1
GGGTCTGGTCGGGTCT-2	CMV-PP65	NLVPMVATV	A*02:01	CASSDTYNEQFF	25	1
TCAGGTAAGTAGTGCG-2	CMV-PP65	NLVPMVATV	A*02:01	CASSDTYNEQFF	25	1
TGAGAGGAGTACATGA-2	CMV-PP65	NLVPMVATV	A*02:01	CASSDTYNEQFF	25	1
TTCGAAGGTCGCGAAA-2	CMV-PP65	NLVPMVATV	A*02:01	CASSDTYNEQFF	25	1
TTTACTGAGTCATGCT-2	CMV-PP65	NLVPMVATV	A*02:01	CASSDTYNEQFF	25	1
AGAGTGGAGCTAACTC-3	CMV-PP65	NLVPMVATV	A*02:01	CASSDTYNEQFF	25	1
ATAAGAGTCAGTCAGT-3	CMV-PP65	NLVPMVATV	A*02:01	CASSDTYNEQFF	25	1
ATCCGAAAGAGAACAG-3	CMV-PP65	NLVPMVATV	A*02:01	CASSDTYNEQFF	25	1
CAAGAAAGTTTGGCGC-3	CMV-PP65	NLVPMVATV	A*02:01	CASSDTYNEQFF	25	1
CATGCCTGTATAGGGC-3	CMV-PP65	NLVPMVATV	A*02:01	CASSDTYNEQFF	25	1
CGTCAGGTCACTATTC-3	CMV-PP65	NLVPMVATV	A*02:01	CASSDTYNEQFF	25	1
GAAATGATCTTACCTA-3	CMV-PP65	NLVPMVATV	A*02:01	CASSDTYNEQFF	25	1
GATCGATCACATTCGA-3	CMV-PP65	NLVPMVATV	A*02:01	CASSDTYNEQFF	25	1
GATCGTATCTGAGTGT-3	CMV-PP65	NLVPMVATV	A*02:01	CASSDTYNEQFF	25	1
GCAAACTCAGTAACGG-3	CMV-PP65	NLVPMVATV	A*02:01	CASSDTYNEQFF	25	1
GCTGCGAGTATAGGGC-3	CMV-PP65	NLVPMVATV	A*02:01	CASSDTYNEQFF	25	1
GGAACTTCACCGATAT-3	CMV-PP65	NLVPMVATV	A*02:01	CASSDTYNEQFF	25	1
GGGTCTGTCGCGGATC-3	CMV-PP65	NLVPMVATV	A*02:01	CASSDTYNEQFF	25	1
GTCGGGTTCTCTGCTG-3	CMV-PP65	NLVPMVATV	A*02:01	CASSDTYNEQFF	25	1
TATCTCAAGAGTCTGG-3	CMV-PP65	NLVPMVATV	A*02:01	CASSDTYNEQFF	25	1
TATCTCACAATGACCT-3	CMV-PP65	NLVPMVATV	A*02:01	CASSDTYNEQFF	25	1
TGGCTGGTCAAGCCTA-3	CMV-PP65	NLVPMVATV	A*02:01	CASSDTYNEQFF	25	1
TGGGCGTGTTATCCGA-3	CMV-PP65	NLVPMVATV	A*02:01	CASSDTYNEQFF	25	1
ACTGCTCTCAAACAAG-4	CMV-PP65	NLVPMVATV	A*02:01	CASSDTYNEQFF	25	1
ATCCGAATCATCACCC-4	CMV-PP65	NLVPMVATV	A*02:01	CASSDTYNEQFF	25	1
ATTATCCGTAGGCTGA-4	CMV-PP65	NLVPMVATV	A*02:01	CASSDTYNEQFF	25	1
CAACCTCAGTACGCCC-4	CMV-PP65	NLVPMVATV	A*02:01	CASSDTYNEQFF	25	1
CCTAAAGGTACCATCA-4	CMV-PP65	NLVPMVATV	A*02:01	CASSDTYNEQFF	25	1
GACAGAGGTCTCATCC-4	CMV-PP65	NLVPMVATV	A*02:01	CASSDTYNEQFF	25	1
GATGAGGTCGGACAAG-4	CMV-PP65	NLVPMVATV	A*02:01	CASSDTYNEQFF	25	1
GCAAACTCATACAGCT-4	CMV-PP65	NLVPMVATV	A*02:01	CASSDTYNEQFF	25	1
GTCACGGCATACAGCT-4	CMV-PP65	NLVPMVATV	A*02:01	CASSDTYNEQFF	25	1
GTCGGGTGTTGTGGCC-4	CMV-PP65	NLVPMVATV	A*02:01	CASSDTYNEQFF	25	1
GTGAAGGAGTACGATA-4	CMV-PP65	NLVPMVATV	A*02:01	CASSDTYNEQFF	25	1
GTTAAGCGTCCGACGT-4	CMV-PP65	NLVPMVATV	A*02:01	CASSDTYNEQFF	25	1
GACGTGCGTGTATGGG-2	CTRL	AAKGRGAAL	B*08:01	CASSDTYNEQFF	25	1
GGGTCTGGTCGGGTCT-2	CTRL	AAKGRGAAL	B*08:01	CASSDTYNEQFF	25	1
ACTTTCATCTGTCCGT-3	CTRL	AAKGRGAAL	B*08:01	CASSDTYNEQFF	25	1
CCACCTAAGTGGTAGC-3	CTRL	AAKGRGAAL	B*08:01	CASSDTYNEQFF	25	1
CGTCAGGTCACTATTC-3	CTRL	AAKGRGAAL	B*08:01	CASSDTYNEQFF	25	1
CTCCTAGAGCGTTTAC-3	CTRL	AAKGRGAAL	B*08:01	CASSDTYNEQFF	25	1
GGAACTTCACCGATAT-3	CTRL	AAKGRGAAL	B*08:01	CASSDTYNEQFF	25	1
GTCGGGTTCTCTGCTG-3	CTRL	AAKGRGAAL	B*08:01	CASSDTYNEQFF	25	1
TGGCTGGTCAAGCCTA-3	CTRL	AAKGRGAAL	B*08:01	CASSDTYNEQFF	25	1
ATTATCCGTAGGCTGA-4	CTRL	AAKGRGAAL	B*08:01	CASSDTYNEQFF	25	1
CGCTTCATCAACGAAA-4	CTRL	AAKGRGAAL	B*08:01	CASSDTYNEQFF	25	1
GAATAAGTCCGAACGC-4	CTRL	AAKGRGAAL	B*08:01	CASSDTYNEQFF	25	1
GCAGTTAAGGCCCTCA-4	CTRL	AAKGRGAAL	B*08:01	CAGAEYGNKLVF	25	1
TACGGGCAGATATACG-4	CTRL	AAKGRGAAL	B*08:01	CASSDTYNEQFF	25	1
TGACAACGTCCGTCAG-4	CTRL	AAKGRGAAL	B*08:01	CASSDTYNEQFF	25	1
AGGGAGTGTATAATGG-2	CANCER-BCLX	YLNDHLEPWI	A*02:01	CASSDTYNEQFF	24	1
CGCCAAGCAAGACGTG-2	CANCER-BCLX	YLNDHLEPWI	A*02:01	CASSDTYNEQFF	24	1
TATCTCAGTTCGTGAT-2	CANCER-BCLX	YLNDHLEPWI	A*02:01	CASSDTYNEQFF	24	1
ACCAGTATCGCCAAAT-3	CANCER-BCLX	YLNDHLEPWI	A*02:01	CAGAEYGNKLVF	24	1
TTCTTAGAGTCCAGGA-3	CANCER-BCLX	YLNDHLEPWI	A*02:01	CASSDTYNEQFF	24	1
GGCGACTAGAAAGTGG-1	CANCER-BCR-ABL	GVRGRVEEI	A*02:01	CASSDTYNEQFF	24	1
AGGGAGTGTATAATGG-2	CANCER-BCR-ABL	GVRGRVEEI	A*02:01	CASSDTYNEQFF	24	1
GTTCATTGTAAAGGAG-1	CANCER-BLC2	ALSPVPPVV	A*02:01	CASSDTYNEQFF	24	1
AGAGCTTCAAGTAATG-2	CANCER-BLC2	ALSPVPPVV	A*02:01	CASSDTYNEQFF	24	1
AGCGGTCTCGGAAACG-2	CANCER-BLC2	ALSPVPPVV	A*02:01	CASSDTYNEQFF	24	1
TTCTCCTTCGATGAGG-2	CANCER-BLC2	ALSPVPPVV	A*02:01	CASSDTYNEQFF	24	1
ACCAGTATCGCCAAAT-3	CANCER-BLC2	ALSPVPPVV	A*02:01	CAGAEYGNKLVF	24	1
CCTAGCTTCTGCTGTC-3	CANCER-BLC2	ALSPVPPVV	A*02:01	CASSDTYNEQFF	24	1
TTCTTAGAGTCCAGGA-3	CANCER-BLC2	ALSPVPPVV	A*02:01	CASSDTYNEQFF	24	1
ATTATCCAGCGTTCCG-2	CANCER-BLC4	WLSLKTLLSL	A*02:01	CASSDTYNEQFF	24	1
AACTGGTAGAAACCAT-3	CANCER-BLC4	WLSLKTLLSL	A*02:01	CASSDTYNEQFF	24	1
CGATTGAGTTACGTCA-4	CANCER-BLC4	WLSLKTLLSL	A*02:01	CASSDTYNEQFF	24	1
CAGCATAAGCGTTTAC-1	CANCER-BLC5	YLNRHLHTWI	A*02:01	CASSDTYNEQFF	24	1
AGGGAGTGTATAATGG-2	CANCER-BLC5	YLNRHLHTWI	A*02:01	CASSDTYNEQFF	24	1
CGCCAAGCAAGACGTG-2	CANCER-BLC5	YLNRHLHTWI	A*02:01	CASSDTYNEQFF	24	1
CGTAGGCTCTAAGCCA-2	CANCER-BLC5	YLNRHLHTWI	A*02:01	CASSDTYNEQFF	24	1
CTACACCAGATGGGTC-2	CANCER-BLC5	YLNRHLHTWI	A*02:01	CASSDTYNEQFF	24	1
ACCAGTATCGCCAAAT-3	CANCER-BLC5	YLNRHLHTWI	A*02:01	CAGAEYGNKLVF	24	1
CTAACTTCAAACCTAC-3	CANCER-BLC5	YLNRHLHTWI	A*02:01	CASSDTYNEQFF	24	1
CCTACCATCGCAGGCT-1	CANCER-BMI	TLQDIVYKL	A*02:01	CASSDTYNEQFF	24	1
CTGGTCTGTTGATTCG-1	CANCER-BMI	TLQDIVYKL	A*02:01	CASSDTYNEQFF	24	1
GCATACAGTCGGGTCT-1	CANCER-BMI	TLQDIVYKL	A*02:01	CASSDTYNEQFF	24	1
AACTGGTAGAAACCAT-3	CANCER-BMI	TLQDIVYKL	A*02:01	CASSDTYNEQFF	24	1
ACCAGTATCGCCAAAT-3	CANCER-BMI	TLQDIVYKL	A*02:01	CAGAEYGNKLVF	24	1
ATTGGTGCACTTCTGC-3	CANCER-BMI	TLQDIVYKL	A*02:01	CASSDTYNEQFF	24	1
CACACCTTCACCCTCA-3	CANCER-BMI	TLQDIVYKL	A*02:01	CASSDTYNEQFF	24	1
GGAACTTCACATCCGG-3	CANCER-BMI	TLQDIVYKL	A*02:01	CASSDTYNEQFF	24	1
GTTCATTTCAGCTCGG-3	CANCER-BMI	TLQDIVYKL	A*02:01	CASSDTYNEQFF	24	1
TGAGCCGCACTCTGTC-3	CANCER-BMI	TLQDIVYKL	A*02:01	CASSDTYNEQFF	24	1
TTAGTTCGTGGAAAGA-3	CANCER-BMI	TLQDIVYKL	A*02:01	CASSDTYNEQFF	24	1
CGTTGGGTCACTTACT-4	CANCER-BMI	TLQDIVYKL	A*02:01	CASSDTYNEQFF	24	1
CTGTTTAAGGAGTACC-4	CANCER-BMI	TLQDIVYKL	A*02:01	CASSDTYNEQFF	24	1
GGGTCTGCAGGGTATG-4	CANCER-BMI	TLQDIVYKL	A*02:01	CASSDTYNEQFF	24	1
TGAGCATTCTGTTTGT-4	CANCER-BMI	TLQDIVYKL	A*02:01	CASSDTYNEQFF	24	1
AAAGTAGGTGAACCTT-1	CANCER-CAMEL	APRGVRMAV	B*07:02	CASSDTYNEQFF	24	1
TCGGGACGTATAGGTA-1	CANCER-CAMEL	APRGVRMAV	B*07:02	CASSDTYNEQFF	24	1
AGGGAGTGTATAATGG-2	CANCER-CAMEL	APRGVRMAV	B*07:02	CASSDTYNEQFF	24	1
TATTACCTCTCCTATA-2	CANCER-CAMEL	APRGVRMAV	B*07:02	CASSDTYNEQFF	24	1
AACTGGTAGAAACCAT-3	CANCER-CAMEL	APRGVRMAV	B*07:02	CASSDTYNEQFF	24	1
ACCAGTATCGCCAAAT-3	CANCER-CAMEL	APRGVRMAV	B*07:02	CAGAEYGNKLVF	24	1
CTTGGCTCACAGACAG-3	CANCER-CAMEL	APRGVRMAV	B*07:02	CASSDTYNEQFF	24	1
TCAGATGAGGTCGGAT-3	CANCER-CAMEL	APRGVRMAV	B*07:02	CASSDTYNEQFF	24	1
AATCGGTGTTCCACGG-4	CANCER-CAMEL	APRGVRMAV	B*07:02	CASSDTYNEQFF	24	1
TGACGGCAGGGATACC-1	CANCER-CEACAM	LPVSPRLQL	B*07:02	CASSDTYNEQFF	24	1
ACTGTCCGTGATGTGG-2	CANCER-CEACAM	LPVSPRLQL	B*07:02	CASSDTYNEQFF	24	1
AGGGAGTGTATAATGG-2	CANCER-CEACAM	LPVSPRLQL	B*07:02	CASSDTYNEQFF	24	1
TCGTACCAGGATTCGG-2	CANCER-CEACAM	LPVSPRLQL	B*07:02	CASSDTYNEQFF	24	1
TGACTTTAGTCTCCTC-2	CANCER-CEACAM	LPVSPRLQL	B*07:02	CASSDTYNEQFF	24	1
ACCAGTATCGCCAAAT-3	CANCER-CEACAM	LPVSPRLQL	B*07:02	CAGAEYGNKLVF	24	1
AGGGAGTCATCGGAAG-1	CANCER-LMP2A	CLGGLLTMV	A*02:01	CASSDTYNEQFF	24	1
CATGGCGAGGGCATGT-1	CANCER-LMP2A	CLGGLLTMV	A*02:01	CASSDTYNEQFF	24	1
CGAATGTCAGGGTATG-1	CANCER-LMP2A	CLGGLLTMV	A*02:01	CASSDTYNEQFF	24	1
CTTGGCTCAGGTCTCG-1	CANCER-LMP2A	CLGGLLTMV	A*02:01	CASSDTYNEQFF	24	1
TGCCAAATCGTTTATC-1	CANCER-LMP2A	CLGGLLTMV	A*02:01	CASSDTYNEQFF	24	1
AGGGAGTGTATAATGG-2	CANCER-LMP2A	CLGGLLTMV	A*02:01	CASSDTYNEQFF	24	1
TCTGAGAAGCCGATTT-2	CANCER-LMP2A	CLGGLLTMV	A*02:01	CASSDTYNEQFF	24	1
ACCAGTATCGCCAAAT-3	CANCER-LMP2A	CLGGLLTMV	A*02:01	CAGAEYGNKLVF	24	1
AGCTCCTCAGATGGGT-3	CANCER-LMP2A	CLGGLLTMV	A*02:01	CASSDTYNEQFF	24	1
CCTCTGAGTTCGGCAC-3	CANCER-LMP2A	CLGGLLTMV	A*02:01	CASSDTYNEQFF	24	1
TATGCCCCAACACCTA-3	CANCER-LMP2A	CLGGLLTMV	A*02:01	CASSDTYNEQFF	24	1
TTCTTAGAGTCCAGGA-3	CANCER-LMP2A	CLGGLLTMV	A*02:01	CASSDTYNEQFF	24	1
AGGCCACCATCGATGT-4	CANCER-LMP2A	CLGGLLTMV	A*02:01	CASSDTYNEQFF	24	1
CCACCTAGTTGATTCG-4	CANCER-LMP2A	CLGGLLTMV	A*02:01	CASSDTYNEQFF	24	1
CGATTGACATGTCTCC-4	CANCER-LMP2A	CLGGLLTMV	A*02:01	CASSDTYNEQFF	24	1
CTGCCTACAGCTTCGG-4	CANCER-LMP2A	CLGGLLTMV	A*02:01	CASSDTYNEQFF	24	1
ACTGTCCGTGATGTGG-2	CANCER-P2X5A	TPNQRQNVC	B*07:02	CASSDTYNEQFF	24	1
GAATAAGCATCCGTGG-4	CANCER-P2X5A	TPNQRQNVC	B*07:02	CAGAEYGNKLVF	24	1
AGGGAGTGTATAATGG-2	CANCER-WT1	RMFPNAPYL	A*02:01	CASSDTYNEQFF	24	1
GTACTCCCAGACGCTC-2	CANCER-WT1	RMFPNAPYL	A*02:01	CASSDTYNEQFF	24	1
ACCAGTATCGCCAAAT-3	CANCER-WT1	RMFPNAPYL	A*02:01	CAGAEYGNKLVF	24	1
GGCAATTAGCGATGAC-3	CANCER-WT1	RMFPNAPYL	A*02:01	CASSDTYNEQFF	24	1
GGGCACTGTTCGTCTC-3	CANCER-WT1	RMFPNAPYL	A*02:01	CASSDTYNEQFF	24	1
TGAGCCGCACTCTGTC-3	CANCER-WT1	RMFPNAPYL	A*02:01	CASSDTYNEQFF	24	1
CGCTATCGTGTTTGGT-4	CANCER-WT1	RMFPNAPYL	A*02:01	CASSDTYNEQFF	24	1
GGCAATTCATCTCGCT-4	CANCER-WT1	RMFPNAPYL	A*02:01	CASSDTYNEQFF	24	1
AACTCAGGTGCACGAA-1	CMV-PP65	NLVPMVATV	A*02:01	CASSDTYNEQFF	24	1
ACGTCAAGTTAGATGA-1	CMV-PP65	NLVPMVATV	A*02:01	CASSDTYNEQFF	24	1
AGGGATGCACTTCGAA-1	CMV-PP65	NLVPMVATV	A*02:01	CASSDTYNEQFF	24	1
CCTACCATCGCAGGCT-1	CMV-PP65	NLVPMVATV	A*02:01	CASSDTYNEQFF	24	1
CCTCAGTAGGGATCTG-1	CMV-PP65	NLVPMVATV	A*02:01	CASSDTYNEQFF	24	1
CGGACTGGTCGCGAAA-1	CMV-PP65	NLVPMVATV	A*02:01	CASSDTYNEQFF	24	1
GCCTCTACAGTAGAGC-1	CMV-PP65	NLVPMVATV	A*02:01	CASSDTYNEQFF	24	1
GTAACTGTCATCTGTT-1	CMV-PP65	NLVPMVATV	A*02:01	CASSDTYNEQFF	24	1
TCGTACCTCAAACCAC-1	CMV-PP65	NLVPMVATV	A*02:01	CASSDTYNEQFF	24	1
TGCTACCAGAGACTTA-1	CMV-PP65	NLVPMVATV	A*02:01	CASSDTYNEQFF	24	1
TGGCCAGGTAGGGTAC-1	CMV-PP65	NLVPMVATV	A*02:01	CASSDTYNEQFF	24	1
AGGCCGTGTCTAGCGC-2	CMV-PP65	NLVPMVATV	A*02:01	CASSDTYNEQFF	24	1
AGGGAGTGTATAATGG-2	CMV-PP65	NLVPMVATV	A*02:01	CASSDTYNEQFF	24	1
CAGTCCTAGACTAGGC-2	CMV-PP65	NLVPMVATV	A*02:01	CASSDTYNEQFF	24	1
CATGGCGCACTAAGTC-2	CMV-PP65	NLVPMVATV	A*02:01	CASSDTYNEQFF	24	1
CCAATCCAGTGGGTTG-2	CMV-PP65	NLVPMVATV	A*02:01	CASSDTYNEQFF	24	1
CCACTACCACGTTGGC-2	CMV-PP65	NLVPMVATV	A*02:01	CASSDTYNEQFF	24	1
CGCCAAGCAAGACGTG-2	CMV-PP65	NLVPMVATV	A*02:01	CASSDTYNEQFF	24	1
CGTGTCTGTACCAGTT-2	CMV-PP65	NLVPMVATV	A*02:01	CASSDTYNEQFF	24	1
GACCAATCACGCCAGT-2	CMV-PP65	NLVPMVATV	A*02:01	CASSDTYNEQFF	24	1
GTCTCGTCACACCGAC-2	CMV-PP65	NLVPMVATV	A*02:01	CASSDTYNEQFF	24	1
AAAGTAGAGTGAAGTT-3	CMV-PP65	NLVPMVATV	A*02:01	CASSDTYNEQFF	24	1
AAATGCCCAGCCTTTC-3	CMV-PP65	NLVPMVATV	A*02:01	CASSDTYNEQFF	24	1
ACCAGTATCGCCAAAT-3	CMV-PP65	NLVPMVATV	A*02:01	CAGAEYGNKLVF	24	1
ACGGCCAAGCCCAACC-3	CMV-PP65	NLVPMVATV	A*02:01	CASSDTYNEQFF	24	1
ACTGAGTCAGCTGCTG-3	CMV-PP65	NLVPMVATV	A*02:01	CASSDTYNEQFF	24	1
AGCATACCATACAGCT-3	CMV-PP65	NLVPMVATV	A*02:01	CASSDTYNEQFF	24	1
CACACCTTCACCCTCA-3	CMV-PP65	NLVPMVATV	A*02:01	CASSDTYNEQFF	24	1
CGTAGCGGTCACTGGC-3	CMV-PP65	NLVPMVATV	A*02:01	CASSDTYNEQFF	24	1
CTTCTCTTCGGAAACG-3	CMV-PP65	NLVPMVATV	A*02:01	CASSDTYNEQFF	24	1
TAGTTGGCATCGTCGG-3	CMV-PP65	NLVPMVATV	A*02:01	CASSDTYNEQFF	24	1
TGAGCCGCACTCTGTC-3	CMV-PP65	NLVPMVATV	A*02:01	CASSDTYNEQFF	24	1
AGAATAGGTTTGCATG-4	CMV-PP65	NLVPMVATV	A*02:01	CASSDTYNEQFF	24	1
AGCATACGTGGCTCCA-4	CMV-PP65	NLVPMVATV	A*02:01	CASSDTYNEQFF	24	1
CAGCTAATCCACGTGG-4	CMV-PP65	NLVPMVATV	A*02:01	CASSDTYNEQFF	24	1
CGTCAGGCATCAGTAC-4	CMV-PP65	NLVPMVATV	A*02:01	CASSDTYNEQFF	24	1
CTCTAATGTCGTCTTC-4	CMV-PP65	NLVPMVATV	A*02:01	CASSDTYNEQFF	24	1
TTCTCCTTCTCACATT-4	CMV-PP65	NLVPMVATV	A*02:01	CASSDTYNEQFF	24	1
CATGGCGAGGGCATGT-1	CTRL	AAKGRGAAL	B*08:01	CASSDTYNEQFF	24	1
CGAATGTTCGTTGCCT-1	CTRL	AAKGRGAAL	B*08:01	CASSDTYNEQFF	24	1
TGAGCCGAGGATGTAT-1	CTRL	AAKGRGAAL	B*08:01	CASSDTYNEQFF	24	1
TGGTTCCAGCGTAGTG-1	CTRL	AAKGRGAAL	B*08:01	CASSDTYNEQFF	24	1
AGGGAGTGTATAATGG-2	CTRL	AAKGRGAAL	B*08:01	CASSDTYNEQFF	24	1
ACCAGTATCGCCAAAT-3	CTRL	AAKGRGAAL	B*08:01	CAGAEYGNKLVF	24	1
CAAGTTGCATTAGCCA-3	CTRL	AAKGRGAAL	B*08:01	CASSDTYNEQFF	24	1
GCGCCAAAGTCCTCCT-3	CTRL	AAKGRGAAL	B*08:01	CASSDTYNEQFF	24	1
TTAACTCGTATGAATG-3	CTRL	AAKGRGAAL	B*08:01	CASSDTYNEQFF	24	1
CACACCTAGTGAAGAG-4	CTRL	AAKGRGAAL	B*08:01	CASSDTYNEQFF	24	1
TGCCCTAGTGTGCCTG-3	CANCER-LMP2A	CLGGLLTMV	A*02:01	CSVGADGTNEKLFF	23	1
TTCTCCTCAGGGCATA-4	CANCER-BCLX	YLNDHLEPWI	A*02:01	CASSSGLGESQYF	23	1
CGATGTACAGTCACTA-1	CMV-PP65	NLVPMVATV	A*02:01	CASSSGLGESQYF	23	1
TCGGGACGTTCAACCA-3	CANCER-BCLX	YLNDHLEPWI	A*02:01	CASSDTYNEQFF	23	1
TGGGAAGTCGTTTAGG-3	CANCER-BCLX	YLNDHLEPWI	A*02:01	CASSDTYNEQFF	23	1
TAGTTGGCATTAGGCT-4	CANCER-BCLX	YLNDHLEPWI	A*02:01	CASSDTYNEQFF	23	1
AGTGAGGGTTTGACTG-1	CANCER-BLC2	ALSPVPPVV	A*02:01	CASSDTYNEQFF	23	1
GGGATGAGTTGCGTTA-1	CANCER-BLC2	ALSPVPPVV	A*02:01	CASSDTYNEQFF	23	1
TACGGTAGTCATACTG-1	CANCER-BLC2	ALSPVPPVV	A*02:01	CASSDTYNEQFF	23	1
GTGGGTCAGTCACGCC-2	CANCER-BLC2	ALSPVPPVV	A*02:01	CASSDTYNEQFF	23	1
TCAGCTCGTCTCTTAT-2	CANCER-BLC2	ALSPVPPVV	A*02:01	CASSDTYNEQFF	23	1
AAACCTGTCTCTTGAT-3	CANCER-BLC2	ALSPVPPVV	A*02:01	CASSDTYNEQFF	23	1
TCAGGTACATGGGACA-3	CANCER-BLC2	ALSPVPPVV	A*02:01	CASSDTYNEQFF	23	1
CTCACACAGGCAGGTT-4	CANCER-BLC2	ALSPVPPVV	A*02:01	CASSDTYNEQFF	23	1
CAGTCCTCAGTTCCCT-1	CANCER-BLC4	WLSLKTLLSL	A*02:01	CASSDTYNEQFF	23	1
TGGACGCCATCTACGA-1	CANCER-BLC4	WLSLKTLLSL	A*02:01	CASSDTYNEQFF	23	1
TTCGAAGGTAGCGTGA-2	CANCER-BLC4	WLSLKTLLSL	A*02:01	CASSDTYNEQFF	23	1
AGGTCATAGTGAATTG-4	CANCER-BLC4	WLSLKTLLSL	A*02:01	CASSDTYNEQFF	23	1
AGTGAGGCAGCTGGCT-1	CANCER-BLC5	YLNRHLHTWI	A*02:01	CASSDTYNEQFF	23	1
GAGGTGATCCTCTAGC-4	CANCER-BLC5	YLNRHLHTWI	A*02:01	CASSDTYNEQFF	23	1
TAGTTGGCATTAGGCT-4	CANCER-BLC5	YLNRHLHTWI	A*02:01	CASSDTYNEQFF	23	1
TCAACGACAATCGAAA-4	CANCER-BLC5	YLNRHLHTWI	A*02:01	CASSDTYNEQFF	23	1
TTCGAAGGTCCATGAT-4	CANCER-BLC5	YLNRHLHTWI	A*02:01	CASSDTYNEQFF	23	1
TAAGCGTGTCCCTTGT-1	CANCER-BMI	TLQDIVYKL	A*02:01	CASSDTYNEQFF	23	1
CGCTGGAGTCGACTGC-2	CANCER-BMI	TLQDIVYKL	A*02:01	CASSDTYNEQFF	23	1
CTCACACAGAAGGTTT-2	CANCER-BMI	TLQDIVYKL	A*02:01	CASSDTYNEQFF	23	1
TCAGCAATCAACTCTT-3	CANCER-BMI	TLQDIVYKL	A*02:01	CASSDTYNEQFF	23	1
TTGTAGGGTTTCGCTC-3	CANCER-BMI	TLQDIVYKL	A*02:01	CASSDTYNEQFF	23	1
AATCCAGAGGCTAGAC-4	CANCER-BMI	TLQDIVYKL	A*02:01	CASSDTYNEQFF	23	1
ATGAGGGAGGACGAAA-4	CANCER-BMI	TLQDIVYKL	A*02:01	CASSDTYNEQFF	23	1
TAGTTGGCATTAGGCT-4	CANCER-BMI	TLQDIVYKL	A*02:01	CASSDTYNEQFF	23	1
CTGTTTAAGGGAAACA-2	CANCER-CAMEL	APRGVRMAV	B*07:02	CASSDTYNEQFF	23	1
ACCAGTAGTGGCCCTA-3	CANCER-CAMEL	APRGVRMAV	B*07:02	CASSDTYNEQFF	23	1
TCAGGTACATGGGACA-3	CANCER-CAMEL	APRGVRMAV	B*07:02	CASSDTYNEQFF	23	1
AGGGAGTTCAGTCCCT-4	CANCER-CAMEL	APRGVRMAV	B*07:02	CASSDTYNEQFF	23	1
CTGCGGAAGTGACTCT-4	CANCER-CAMEL	APRGVRMAV	B*07:02	CASSDTYNEQFF	23	1
GAGGTGATCCTCTAGC-4	CANCER-CAMEL	APRGVRMAV	B*07:02	CASSDTYNEQFF	23	1
TAGTTGGCATTAGGCT-4	CANCER-CAMEL	APRGVRMAV	B*07:02	CASSDTYNEQFF	23	1
AAGGAGCAGTGGTAAT-2	CANCER-CEACAM	LPVSPRLQL	B*07:02	CASSDTYNEQFF	23	1
CACACTCGTCGGCTCA-2	CANCER-CEACAM	LPVSPRLQL	B*07:02	CASSDTYNEQFF	23	1
CTCATTATCGTTGACA-2	CANCER-CEACAM	LPVSPRLQL	B*07:02	CASSDTYNEQFF	23	1
TACGGTAAGAGTGAGA-2	CANCER-CEACAM	LPVSPRLQL	B*07:02	CASSDTYNEQFF	23	1
TCGCGAGAGTTAGGTA-2	CANCER-CEACAM	LPVSPRLQL	B*07:02	CASSDTYNEQFF	23	1
TGGGCGTCAGTCAGCC-2	CANCER-CEACAM	LPVSPRLQL	B*07:02	CASSDTYNEQFF	23	1
TCAGGTACATGGGACA-3	CANCER-CEACAM	LPVSPRLQL	B*07:02	CASSDTYNEQFF	23	1
TGGCTGGGTAATCACC-3	CANCER-CEACAM	LPVSPRLQL	B*07:02	CASSDTYNEQFF	23	1
TTCGAAGCAACGATGG-3	CANCER-CEACAM	LPVSPRLQL	B*07:02	CASSDTYNEQFF	23	1
AAACCTGCAGACAAGC-4	CANCER-CEACAM	LPVSPRLQL	B*07:02	CASSDTYNEQFF	23	1
TAGTTGGCATTAGGCT-4	CANCER-CEACAM	LPVSPRLQL	B*07:02	CASSDTYNEQFF	23	1
AGGTCATCATGGAATA-1	CANCER-LMP2A	CLGGLLTMV	A*02:01	CASSDTYNEQFF	23	1
CAGCATACATAACCTG-1	CANCER-LMP2A	CLGGLLTMV	A*02:01	CASSDTYNEQFF	23	1
CGAATGTCAACTTGAC-1	CANCER-LMP2A	CLGGLLTMV	A*02:01	CASSDTYNEQFF	23	1
CTCGAAATCTTGAGAC-1	CANCER-LMP2A	CLGGLLTMV	A*02:01	CASSDTYNEQFF	23	1
ATTCTACGTCACCCAG-2	CANCER-LMP2A	CLGGLLTMV	A*02:01	CASSDTYNEQFF	23	1
CGGACGTCATGCCACG-2	CANCER-LMP2A	CLGGLLTMV	A*02:01	CASSDTYNEQFF	23	1
TGGCTGGCATAGAAAC-2	CANCER-LMP2A	CLGGLLTMV	A*02:01	CASSDTYNEQFF	23	1
CAAGAAAGTCTGGTCG-3	CANCER-LMP2A	CLGGLLTMV	A*02:01	CASSDTYNEQFF	23	1
TCAGGTACATGGGACA-3	CANCER-LMP2A	CLGGLLTMV	A*02:01	CASSDTYNEQFF	23	1
TGGCTGGGTAATCACC-3	CANCER-LMP2A	CLGGLLTMV	A*02:01	CASSDTYNEQFF	23	1
CGCCAAGGTTAGATGA-4	CANCER-LMP2A	CLGGLLTMV	A*02:01	CASSDTYNEQFF	23	1
CGTGTAACAAGAAGAG-4	CANCER-LMP2A	CLGGLLTMV	A*02:01	CASSDTYNEQFF	23	1
GAGGTGATCCTCTAGC-4	CANCER-LMP2A	CLGGLLTMV	A*02:01	CASSDTYNEQFF	23	1
TATTACCAGCAGCGTA-1	CANCER-P2X5A	TPNQRQNVC	B*07:02	CASSDTYNEQFF	23	1
AACTTTCGTCTAGCCG-1	CANCER-WT1	RMFPNAPYL	A*02:01	CASSDTYNEQFF	23	1
CTCCTAGCATACGCTA-1	CANCER-WT1	RMFPNAPYL	A*02:01	CASSDTYNEQFF	23	1
CAGGTGCCACGTAAGG-3	CANCER-WT1	RMFPNAPYL	A*02:01	CASSDTYNEQFF	23	1
ATCATCTCAGGGTACA-1	CMV-PP65	NLVPMVATV	A*02:01	CASSDTYNEQFF	23	1
CATCAAGCAAAGCGGT-1	CMV-PP65	NLVPMVATV	A*02:01	CASSDTYNEQFF	23	1
CGTAGGCGTAGCCTAT-1	CMV-PP65	NLVPMVATV	A*02:01	CASSDTYNEQFF	23	1
CTCGGGATCCATGCTC-1	CMV-PP65	NLVPMVATV	A*02:01	CASSDTYNEQFF	23	1
GAGCAGAGTCAAAGCG-1	CMV-PP65	NLVPMVATV	A*02:01	CASSDTYNEQFF	23	1
GATGAAAGTTGGAGGT-1	CMV-PP65	NLVPMVATV	A*02:01	CASSDTYNEQFF	23	1
GCATGATCAGTCAGCC-1	CMV-PP65	NLVPMVATV	A*02:01	CASSDTYNEQFF	23	1
GGACAAGGTTGAACTC-1	CMV-PP65	NLVPMVATV	A*02:01	CASSDTYNEQFF	23	1
GGCGACTCAAGCCGTC-1	CMV-PP65	NLVPMVATV	A*02:01	CASSDTYNEQFF	23	1
GGCGTGTCAACACGCC-1	CMV-PP65	NLVPMVATV	A*02:01	CASSDTYNEQFF	23	1
TCAGCTCAGACTCGGA-1	CMV-PP65	NLVPMVATV	A*02:01	CASSDTYNEQFF	23	1
TTAGGCAAGCCCGAAA-1	CMV-PP65	NLVPMVATV	A*02:01	CASSDTYNEQFF	23	1
TTTGGTTTCTGAAAGA-1	CMV-PP65	NLVPMVATV	A*02:01	CASSDTYNEQFF	23	1
ACACCGGTCCAGAAGG-2	CMV-PP65	NLVPMVATV	A*02:01	CASSDTYNEQFF	23	1
ACGATACGTGTTCTTT-2	CMV-PP65	NLVPMVATV	A*02:01	CASSDTYNEQFF	23	1
AGACGTTCAAGCGATG-2	CMV-PP65	NLVPMVATV	A*02:01	CASSDTYNEQFF	23	1
AGTTGGTTCTTCTGGC-2	CMV-PP65	NLVPMVATV	A*02:01	CASSDTYNEQFF	23	1
CCTTCCCAGTTACCCA-2	CMV-PP65	NLVPMVATV	A*02:01	CASSDTYNEQFF	23	1
GAAACTCAGACTAGAT-2	CMV-PP65	NLVPMVATV	A*02:01	CASSDTYNEQFF	23	1
TCATTTGCACAGTCGC-2	CMV-PP65	NLVPMVATV	A*02:01	CASSDTYNEQFF	23	1
TCTTTCCCACCAGCAC-2	CMV-PP65	NLVPMVATV	A*02:01	CASSDTYNEQFF	23	1
ACACTGAAGCGGATCA-3	CMV-PP65	NLVPMVATV	A*02:01	CASSDTYNEQFF	23	1
ACCCACTCAATAGCAA-3	CMV-PP65	NLVPMVATV	A*02:01	CASSDTYNEQFF	23	1
ACGAGGAAGTGCTGCC-3	CMV-PP65	NLVPMVATV	A*02:01	CASSDTYNEQFF	23	1
ATCATCTAGTCTTGCA-3	CMV-PP65	NLVPMVATV	A*02:01	CASSDTYNEQFF	23	1
ATTATCCGTCTAGTGT-3	CMV-PP65	NLVPMVATV	A*02:01	CASSDTYNEQFF	23	1
CACAGGCAGGTCATCT-3	CMV-PP65	NLVPMVATV	A*02:01	CASSDTYNEQFF	23	1
CCCAGTTAGCCTCGTG-3	CMV-PP65	NLVPMVATV	A*02:01	CASSDTYNEQFF	23	1
CGGACGTTCATACGGT-3	CMV-PP65	NLVPMVATV	A*02:01	CASSDTYNEQFF	23	1
CGTAGGCAGAATGTTG-3	CMV-PP65	NLVPMVATV	A*02:01	CASSDTYNEQFF	23	1
CTCTAATGTCCAGTGC-3	CMV-PP65	NLVPMVATV	A*02:01	CASSDTYNEQFF	23	1
GACGTTAGTGTTGAGG-3	CMV-PP65	NLVPMVATV	A*02:01	CASSDTYNEQFF	23	1
GCATGTATCTCAAGTG-3	CMV-PP65	NLVPMVATV	A*02:01	CASSDTYNEQFF	23	1
GGGCACTAGCTGCAAG-3	CMV-PP65	NLVPMVATV	A*02:01	CASSDTYNEQFF	23	1
TCAGGTACATGGGACA-3	CMV-PP65	NLVPMVATV	A*02:01	CASSDTYNEQFF	23	1
TTGGAACGTAAGTGTA-3	CMV-PP65	NLVPMVATV	A*02:01	CASSDTYNEQFF	23	1
ACGAGCCAGTTCGATC-4	CMV-PP65	NLVPMVATV	A*02:01	CASSDTYNEQFF	23	1
ACGCAGCTCTCACATT-4	CMV-PP65	NLVPMVATV	A*02:01	CASSDTYNEQFF	23	1
ACTGAACAGAAGGTGA-4	CMV-PP65	NLVPMVATV	A*02:01	CASSDTYNEQFF	23	1
CAGCATACACGAAATA-4	CMV-PP65	NLVPMVATV	A*02:01	CASSDTYNEQFF	23	1
CAGGTGCAGTCTTGCA-4	CMV-PP65	NLVPMVATV	A*02:01	CASSDTYNEQFF	23	1
CATCAAGGTTATGTGC-4	CMV-PP65	NLVPMVATV	A*02:01	CASSDTYNEQFF	23	1
CCACGGAGTGGTACAG-4	CMV-PP65	NLVPMVATV	A*02:01	CASSDTYNEQFF	23	1
CTGCCTAAGCGGATCA-4	CMV-PP65	NLVPMVATV	A*02:01	CASSDTYNEQFF	23	1
GAGGTGATCCTCTAGC-4	CMV-PP65	NLVPMVATV	A*02:01	CASSDTYNEQFF	23	1
TAGTTGGCATTAGGCT-4	CMV-PP65	NLVPMVATV	A*02:01	CASSDTYNEQFF	23	1
[truncated: 4,364 more rows]
