# Supplementary material for: THLANet: A deep learning framework for predicting TCR-pHLA binding in immunotherapy applications
Source: PLoS Comput Biol. 2025 Sep 12;21(9):e1013050. doi: 10.1371/journal.pcbi.1013050 (PMC12449017; doi:10.1371/journal.pcbi.1013050)
Supplement: S2 Data — (XLSX) [file pcbi.1013050.s015.xlsx]

## Sheet: Sheet1
Data curation of the 3D TCR-Antigen-HLA complex from PDB
Index	Epitope	HLA Allen Type	CDR3β	PDB ID
1	SLLMWITQC	HLA-A*02:01	CASSYLGNTGELFF	PDB 2P5W
2	EENLLDFVRF	HLA-B*44:02	CASRYRDDSYNEQFF	PDB 3DXA
3	LLFGKPVYV	HLA-A*02:01	CASRPGLAGGRPEQYF	PDB 2GJ6
4	LLFGYPVYV	HLA-A*02:01	CASRPGLAGGRPEQYF	PDB 1AO7
5	LLFGFPVYV	HLA-A*02:01	CASRPGLAGGRPEQYF	PDB 3D39
6	LLFGFPVYV	HLA-A*02:01	CASRPGLAGGRPEQYF	PDB 3D3V
7	MLWGYLQYV	HLA-A*02:01	CASRPGLAGGRPEQYF	PDB 3H9S
8	LGYGFVNYI	HLA-A*02:01	CASRPGLAGGRPEQYF	PDB 3PWP
9	LLFGFPVYV	HLA-A*02:01	CASRPGLAGGRPEQYF	PDB 3QFJ
10	LPEPLPQGQLTAY	HLA-B*35:08	CASPGLAGEYEQYF	PDB 2AK4
11	ALWGFFPVL	HLA-A*02:01	CASSDWVSYEQYF	PDB 1LP9
12	SLLMWITQC	HLA-A*02:01	CASSYVGNTGELFF	PDB 2BNR
13	SLLMWITQV	HLA-A*02:01	CASSYVGNTGELFF	PDB 2BNQ
14	SLLMWITQV	HLA-A*02:01	CASSYVGNTGELFF	PDB 6Q3S
15	EAAGIGILTV	HLA-A*02:01	CAWSETGLGTGELFF	PDB 4QOK
16	HPVGQADYFEY	HLA-B*35:01	CASSARSGELFF	PDB 4PRP
17	GLCTLVAML	HLA-A*02:01	CSARDGTGNGYTF	PDB 3O4L
18	RQWGPDPAAV	HLA-A*02:01	CASSLWEKLAKNIQYF	PDB 5C08
19	YQFGPDFPIA	HLA-A*02:01	CASSLWEKLAKNIQYF	PDB 5C07
20	YLGGPDFPTI	HLA-A*02:01	CASSLWEKLAKNIQYF	PDB 5C09
21	MVWGPDPLYV	HLA-A*02:01	CASSLWEKLAKNIQYF	PDB 5C0A
22	AQWGPDPAAA	HLA-A*02:01	CASSLWEKLAKNIQYF	PDB 5HYJ
23	RQFGPDFPTI	HLA-A*02:01	CASSLWEKLAKNIQYF	PDB 5C0B
24	RQFGPDWIVA	HLA-A*02:01	CASSLWEKLAKNIQYF	PDB 5C0C
25	LPEPLPQGQLTAY	HLA-B*35:08	CASPGETEAFF	PDB 4JRX
26	RYPLTLGWCF	HLA-A*24:02	CASSSWDTGELFF	PDB 3VXS
27	RFPLTFGWCF	HLA-A*24:02	CASSGASHEQYF	PDB 3VXU
28	HPVGDADYFEY	HLA-B*35:08	CASSARSGELFF	PDB 4PRH
29	HPVGEADYFEY	HLA-B*35:08	CASSARSGELFF	PDB 4PRI
30	ELAGIGILTV	HLA-A*02:01	CASSLSFGTEAFF	PDB 3QDG
31	AAGIGILTV	HLA-A*02:01	CAISEVGVGQPQHF	PDB 3QEQ
32	ESDPIVAQY	HLA-A*01:01	CASSFNMATGQYF	PDB 5BS0
33	EVDPIGHLY	HLA-A*01:01	CASSFNMATGQYF	PDB 5BRZ
34	YLEPGPVTV	HLA-A*02:01	CASSFIGGTDTQYF	PDB 5EU6
35	GILEFVFTL	HLA-A*02:01	CASSIRSSYEQYF	PDB 5HHO
36	ELAGIGILTV	HLA-A*02:01	CASRPGWMAGGVELYF	PDB 5E9D
37	NLVPMVATV	HLA-A*02:01	CASSPVTGGIYGYTF	PDB 3GSN
38	ILAKFLHWL	HLA-A*02:01	CASSYQGTEAFF	PDB 5MEN
39	SLLMWITQC	HLA-A*02:01	CASSYVGNTGELFF	PDB 2F54
40	EEYLQAFTY	HLA-B*44:05	CASSLGQAYEQYF	PDB 3KPS
41	EEYLKAWTF	HLA-B*44:05	CASSLGQAYEQYF	PDB 3KPR
42	KRWIILGLNK	HLA-B*27:05	CASREGLGGTEAFF	PDB 4G8G
43	IPSINVHHY	HLA-B*35:01	CASSLEGGYYNEQFF	PDB 4QRR
44	KRWIIMGLNK	HLA-B*27:05	CASREGLGGTEAFF	PDB 4G9F
45	RYPLTFGWCF	HLA-A*24:02	CAWSVSVGAGVPTIYF	PDB 5XOV
46	IPLTEEAEL	HLA-B*35:01	CASRTRGGTLIEQYF	PDB 5XOT
47	GILGFVFTL	HLA-A*02:01	CASSIGVYGYTF	PDB 5JHD
48	KLVALGINAV	HLA-A*02:01	CASRRGPYEQYF	PDB 5JZI
49	SLFNTIAVL	HLA-A*02:01	CASSDTVSYEQYF	PDB 5NMG
50	SLYNTVATL	HLA-A*02:01	CASSDTVSYEQYF	PDB 5NME
51	SLYNTIATL	HLA-A*02:01	CASSDTVSYEQYF	PDB 5NMF
52	APRGPHGGAASGL	HLA-B*07:02	CASSQRQEGDTQYF	PDB 6AVF
53	APRGPHGGAASGL	HLA-B*07:02	CASSGGHTGSNEQFF	PDB 6AVG
54	NLVPMVATV	HLA-A*02:01	CASSQTQLWETQYF	PDB 5D2L
55	NLVPMVATV	HLA-A*02:01	CASSLAPGTTNEKLFF	PDB 5D2N
56	GILGFVFTL	HLA-A*02:01	CASSIFGQREQYF	PDB 5ISZ
57	GILGFVFTL	HLA-A*02:01	CASSLLGGWSEAFF	PDB 5TEZ
58	FEDLRVLSF	HLA-B*37:01	CASSMSAMGTEAFF	PDB 6MTM
59	SMLGIGIVPV	HLA-A*02:01	CASSLSFGTEAFF	PDB 6AM5
60	MMWDRGLGMM	HLA-A*02:01	CASSLSFGTEAFF	PDB 6AMU
61	IPLTEEAEL	HLA-B*35:01	CASSFRGGKTQYF	and 6BJ2
62	ALWGPDPAAA	HLA-A*02:01	CASSLWEKLAKNIQYF	PDB 3UTS
63	RPPIFIRRL	HLA-B*07:02	CASSQDLFTGGYTF	PDB 6VMX
64	KQWLVWLFL	HLA-A*02:06	CASSRTSPTDTQYF	PDB 6UK4
65	KQWLVWLLL	HLA-A*02:06	CASSRTSPTDTQYF	PDB 6UK2
66	ELAGIGILTV	HLA-A*02:01	CASSWSFGTEAFF	PDB 6DKP
67	AAGIGILTV	HLA-A*02:01	CASSWSFGTEAFF	PDB 6D78
68	EAAGIGILTV	HLA-A*02:01	CAWSETGLGMGGWQF	PDB 6TMO
69	LLFGYPVYV	HLA-A*02:01	CASRPGAAGGRPELYF	PDB 6UZ1
70	ITDQVPFSV	HLA-A*02:01	CASSITLSSYNEQFF	PDB 6VM7
71	IMDQVPFSV	HLA-A*02:01	CASSITLSSYNEQFF	PDB 6VM8
72	IMDQVPFSV	HLA-A*02:01	CASSMGGTYEQYF	PDB 6VM9
73	ITDQVPFSV	HLA-A*02:01	CASSMGGTYEQYF	PDB 6VMA
74	ILDQVPFSV	HLA-A*02:01	CASSMGGTYEQYF	PDB 6VMC
75	YLQPRTFLL	HLA-A*02:01	CAGQVTNTGELFF	PDB 7N6E
76	AAGIGILTV	HLA-A*02:01	CAWSETGLGTGELFF	PDB 6EQA
77	AAGIGILTV	HLA-A*02:01	CAWSETGLGMGGWQF	PDB 6EQB
78	YLQPRTFLL	HLA-A*02:01	CASSPDIEQYF	PDB 7N1F
79	RLQSLQTYV	HLA-A*02:01	CASSLGGAGGADTQYF	PDB 7N1E
80	HMTEVVRHC	HLA-A*02:01	CASSLDPGDTGELFF	PDB 7RM4
81	ALHGGWTTK	HLA-A*03:01	CASSGLAGGPVSGANVLTF	PDB 7L1D
82	ALHGGWTTK	HLA-A*03:01	CASSLVAETYEQYF	PDB 7RRG
83	GADGVGKSA	HLA-C*08:02	CASSLGEGRVDGYTF	PDB 6ULR
84	GADGVGKSL	HLA-C*05:01	CASSLGEGRVDGYTF	PDB 7SU9
85	GADGVGKSA	HLA-C*08:02	CASSLGQTNYGYTF	PDB 6ULN
86	YLQPRTFLL	HLA-A*02:01	CASSSANSGELFF	PDB 7PBE
87	VVVGADGVGK	HLA-A*11:01	CASSYGPGQHNSPLHF	PDB 7PB2
88	VVVGADGVGK	HLA-A*11:01	CASKVGPGQHNSPLHF	PDB 7OW6
89	VVVGAGGVGK	HLA-A*11:01	CASKVGPGQHNSPLHF	PDB 7OW5
90	TRLALIAPK	HLA-B*27:05	CASSVGLYSTDTQYF	PDB 7N2S
91	SLLMWITQV	HLA-A*02:01	CASSYLNRDSALDF	PDB 6RPB
92	SLLMWITQV	HLA-A*02:01	CASSSPGGVSTEAFF	PDB 6RP9
93	TRLALIAPK	HLA-B*27:05	CASSVGLFSTDTQYF	PDB 7N2N
94	LRVMMLAPF	HLA-B*27:05	CASSVGLFSTDTQYF	PDB 7N2O
95	TRLALIAPK	HLA-B*27:05	CASSVATYSTDTQYF	PDB 7N2R
96	GQVMVVAPR	HLA-B*27:05	CASSVATYSTDTQYF	PDB 7N2P
97	LRVMMLAPF	HLA-B*27:05	CASSVATYSTDTQYF	PDB 7N2Q
98	RMFPNAPYL	HLA-A*02:01	CASSLGFGRDVMRF	PDB 6RSY
99	SLSKILDTV	HLA-A*02:01	CASSPLDVSISSYNEQFF	PDB 6R2L
100	LRVMMLAPF	HLA-B*27:05	CASSVGTYSTDTQYF	PDB 8CX4
101	RLQSLQIYV	HLA-A*02:01	CASTWGRASTDTQYF	PDB 8GON
102	RLQSLQTYV	HLA-A*02:01	CASTWGRASTDTQYF	PDB 8GOM
103	GLYDGMEHL	HLA-A*02:01	CASSFTDTQYF	PDB 7PDW
104	GLYDGMEHL	HLA-A*02:01	CASSFTDTQYF	PDB 7PBC
105	GLYDGMEHL	HLA-A*02:01	CASSFATEAFF	PDB 7QPJ
106	YMNGTMSQV	HLA-A*02:01	CAISPTEEGGLIFPGNTIYF	PDB 7RK7
107	HMTEVVRHC	HLA-A*02:01	CASSEGLWQVGDEQYF	PDB 6VRM
108	HMTEVVRHC	HLA-A*02:01	CAISELVTGDSPLHF	PDB 6VRN
109	HMTEVVRHC	HLA-A*02:01	CASSIQQGADTQYF	PDB 6VQO
110	ELAGIGILTV	HLA-A*02:01	CATWASSDWIKTF	PDB 6D7G
111	GVYDGREHTV	HLA-A*02:01	CASSFLMTSGDPYEQYF	PDB 6TRO
112	GADGVGKSAL	HLA-C*08:02	CASSDPGTEAFF	PDB 6UON
