# Supplementary material for: THLANet: A deep learning framework for predicting TCR-pHLA binding in immunotherapy applications
Source: PLoS Comput Biol. 2025 Sep 12;21(9):e1013050. doi: 10.1371/journal.pcbi.1013050 (PMC12449017; doi:10.1371/journal.pcbi.1013050)
Supplement: S5 Data — (XLSX) [file pcbi.1013050.s018.xlsx]

## Sheet: Sheet1
The list of pMHC multimers used by 10x Genomics Dataset
Allele	Category	Peptide
A*0101	IE-1/CMV	VTEHDTLLY
A*0201	gp100/Cancer	KTWGQYWQV
A*0201	MART-1/Cancer	ELAGIGILTV
A*0201	Tyrosinase/Cancer	CLIWSFQTSA
A*0201	gp100/Cancer	IMDQVPFSV
A*0201	NY-ESO-1/Cancer	SLLMWITQV
A*0201	MAGE A3/Cancer	KVAELVHFL
A*0201	MAGE-A1/Cancer	KVLEYVIKV
A*0201	Kanamycin B dioxygenase	CLLGTYTQDV
A*0201	EBNA 3B/EBV	LLDFVRFMGV
A*0201	HPV 16E7, 82-91	LLMGTLGIVC
A*0201	LMP-2A/EBV	CLGGLITMV
A*0201	LMP1/EBV	YLLEMLWRL
A*0201	LMP2A/EBV	FLYALALLL
A*0201	Flu MP/Influenza	GILGFVFTL
A*0201	BMLF1/EBV	GLCTLVAML
A*0201	pp65/CMV	NLVPMVATV
A*0201	RT/HIV	ILKEPVHGV
A*0201	Ca2+-indepen. Plip A2	FLASKIGRLV
A*2402	WT1 (235-243)236M->Y	CYTWNQMNL
A*0201	Gag protein/HIV	RTLNAWVKV
A*0201	PSA 146-154	KLQCVDLHV
A*0201	HTLV-1	LLFGYPVYV
A*0201	Gag protein/HIV	SLYNTVATL
A*0201	Gag protein/HIV	SLYNTVATLY
A*0201	Gag protein/HIV	SLENTVATLY
A*0201	WT-1	RMFPNAPYL
A*0201	BCL-X/Cancer	YLNDHLEPWI
A*0201	16E7/HPV	MLDLQPETT
A*0301	IE-1/CMV	KLGGALQAK
A*0301	EBNA 3A/EBV	RLRAEAQVK
A*0301	BCL-2L1/Cancer	RIAAWMATY
A*1101	EBNA 3B/EBV	IVTDFSVIK
A*1101	EBNA 3B/EBV	AVFDRKSDAK
B*3501	pp65/CMV	IPSINVHHY
A*2402	IE-1/CMV	AYAQKIFKI
A*2402	pp65/CMV	QYDPVAALE
B*0702	EBNA 6/EBV	QPRAPIRPI
B*0702	pp65/CMV	TPRVTGGGAM
B*0702	EBNA 3A/EBV	RPPIFIRRL
B*0702	pp65/CMV	RPHERNGFTVL
B*0801	BZLF1/EBV	RAKFKQLL
B*0801	IE-1/CMV	ELRRKMMVM
B*0801	EBNA 3A/EBV	FLRGRAYGL
